# Supplementary material for: Factors regarding the dog owner’s household situation, antisocial behaviours, animal views and animal treatment in a population of dogs confiscated after biting humans and/ or other animals
Source: PLoS One. 2023 Mar 22;18(3):e0282574. doi: 10.1371/journal.pone.0282574 (PMC10032511; doi:10.1371/journal.pone.0282574)
Supplement: S1 Dataset — (XLSX) [file pone.0282574.s002.xlsx]

## Sheet: Sheet1
ID	HH-gen	HH-add	HH-men	HH-fin	HH-liv	HH-chi	HH-dom	HH-off	HH-ass	AS-dog	AS-thr	AS-sei	AS-pre	AS-mea	AS-nui	AS-loo	HS-mul	HS-car	HS-exp	HS-obt	HS-cou	HS-bre	HS-sex	HS-sta	HS-age	HS-bcs	HS-par	HS-con	HS-tre	HS-cle	HS-lig	HS-wat	HS-res	HS-res_dur	HS-abu	HS-cor	HS-sca	BI-lsh	BI-sce	BI-rea	BI-ass	BI-typ	BI-prev	BI-num	BI-vic	BI-IDH	BI-IDD	RE-yea
IDF1	M	NM	NM	NM	NM	NM	NM	NM	NM	NM	NM	NM	NM	NM	NM	NM	NM	NM	NM	rehome	NM	Pitbulltype	male	NM	NM	NO	NM	NM	NM	NM	NM	NM	NM	NM	NM	NM	NO	Leash	YES	LAC	NO	Dog	NM	1	1	0	2	2008
IDF2	M	NM	NM	NM	NM	NM	NM	NM	NM	NM	NM	NM	NM	NM	NM	NM	YES	NM	NM	NM	NM	Pitbulltype	male	NM	NM	NO	NM	NM	NM	NM	NM	NM	NM	NM	NM	NM	NO	Loose	YES	CO	NO	Goat	NM	1	2	0	3	2008
IDF3	NM	NM	NM	NM	NM	NM	NM	NM	NM	NM	NM	NM	NM	NM	NM	NM	NM	YES	NM	NM	NM	Pitbulltype	female	intact	NM	NO	NM	NM	NM	NM	NM	NM	YES	24/7 - separate room	NM	NM	NO	NM	NM	NM	NM	Adult	NM	1	1	0	0	2008
IDF4	M	NM	NM	NM	NM	NM	NM	NM	NM	NM	NM	NM	NM	NM	NM	NM	YES	NM	NM	NM	YES	Pitbulltype	male	intact	5	NO	NM	NM	NM	NM	NM	NM	NM	NM	NM	NM	NO	Leash	YES	CO	YES-NM	Dog-Child	NM	1	2	1	0	2008
IDF5	F	NM	NM	NM	NM	NM	NM	NM	NM	NM	NM	NM	NM	NM	NM	NM	NM	NM	NM	NM	NM	Pitbulltype	male	intact	NM	NO	NM	NM	NM	NM	NM	NM	NM	NM	NM	NM	NO	Leash	YES	LAC	NO	Adult	Adult	2	1	1	0	2008
IDF6	F	NM	NM	NM	NM	NM	NM	NM	NM	NM	NM	NM	NM	NM	NM	NM	NM	NM	NM	NM	NM	Pitbulltype	male	intact	NM	NO	NM	NM	NM	NM	NM	NM	NM	NM	NM	NM	NO	Loose	NO	LAC	NO	Dog	NM	1	1	0	3	2008
IDF7	M	NM	NM	NM	NM	NM	NM	NM	NM	NM	NM	NM	NM	NM	NM	YES	NM	NM	YES	NM	NM	Pitbulltype	female	intact	NM	NO	NM	NM	YES	NM	NM	NM	NM	NM	NM	NM	NO	Leash	YES	VB	NO	Child	NM	1	1	1	0	2008
IDF8	F	NM	NM	NM	NM	NM	NM	NM	NM	NM	NM	NM	NM	NM	NM	NM	NM	NM	NM	NM	NM	Pitbulltype	NM	NM	NM	NO	NM	NM	NM	NM	NM	NM	NM	NM	YES	NM	NO	Loose	YES	OTHER	NA	Adult	NM	1	1	3	0	2008
IDF9	M	NM	NM	NM	NM	NM	NM	NM	NM	YES	NM	YES	NM	NM	NM	NM	YES	YES	NM	NM	NM	Pitbulltype	male	NM	NM	NO	NM	NM	NM	NM	NM	NM	NM	NM	NM	NM	NO	Loose	NO	ATI	NM	Cat	Adult	2	1	0	3	2008
IDF10	M	NM	NM	NM	NM	NM	NM	NM	NM	YES	NM	YES	NM	NM	NM	NM	YES	YES	NM	NM	NM	Pitbulltype	female	NM	NM	NO	NM	YES	NM	NM	NM	NM	NM	NM	NM	NM	NO	Loose	NO	ATI	NM	Cat	Adult	2	1	0	3	2008
IDF11	M	NM	NM	NM	NM	NM	NM	NM	NM	NM	NM	NM	NM	NM	NM	NM	YES	YES	NM	NM	NO	Pitbulltype	female	NM	NM	NO	NM	NM	NM	NM	NM	NM	NM	NM	NM	NM	NO	Leash	NO	NM	NM	Dog	NM	1	1	0	2	2008
IDF12	M	NM	NM	NM	NM	NM	NM	NM	NM	YES	NM	YES	NM	NM	NM	NM	NM	YES	NM	network	NM	Pitbulltype	male	intact	1	NO	NM	NM	NM	NM	NM	NM	NM	NM	NM	NM	NO	Leash	YES	ATI	NO	Adult	NM	1	1	1	0	2008
IDF13	NM	NM	NM	NM	NM	NM	NM	NM	NM	NM	NM	NM	NM	NM	NM	YES	NM	YES	NM	NM	NM	Pitbulltype	female	NM	NM	NO	NM	NM	NM	NM	NM	NM	NM	NM	NM	NM	NO	Loose	NO	NM	NO	Adult-dog	NM	1	2	1	1	2008
IDF14	F	NM	NM	NM	NM	NM	NM	NM	NM	NM	NM	NM	NM	NM	NM	NM	NM	YES	NM	NM	NM	Pitbulltype	female	NM	NM	NO	NM	NM	NM	NM	NM	NM	NM	NM	NM	NM	NO	Loose	YES	ATI	YES-LEAVE	Dog	NM	2	1	0	3	2008
IDF15	M	YES	NM	NM	NM	NM	NM	YES	NM	NM	YES	NM	NM	NM	NM	NM	NM	NM	NM	NM	NM	Pitbulltype	male	NM	NM	NO	NM	NM	NM	NM	NM	NM	NM	NM	NM	NM	NO	Leash	YES	CO	NM	Dog	NM	1	1	0	3	2008
IDF16	F	NM	NM	NM	NM	NM	NM	NM	NM	NM	NM	NM	NM	NM	NM	NM	NM	NM	NM	NM	NM	Pitbulltype	male	intact	NM	NO	NM	NM	NM	NM	NM	NM	NM	NM	NM	NM	NO	NM	YES	CO	NM	Dog-Adult	NM	1	2	2	3	2008
IDF17	F	YES	NM	NM	YES	NM	NM	NM	NM	NM	YES	NM	NM	NM	NM	NM	NM	YES	NM	NM	NM	Pitbulltype	female	NM	1	NO	NM	NM	YES	NM	NM	NM	NM	NM	NM	NM	NO	Loose	NO	NM	NO	Dog-Adult	NM	1	2	2	3	2008
IDF18	M	NM	NM	NM	NM	NM	NM	NM	NM	NM	NM	NM	NM	NM	NM	YES	NM	YES	NM	NM	NM	Pitbulltype	male	intact	NM	NO	NM	NM	NM	NM	NM	NM	NM	NM	YES	NM	NO	Leash	YES	CO	YES-LEAVE	Dog	Dog-Adult	3	1	0	3	2008
IDF19	F	NM	NM	NM	NM	NM	NM	NM	NM	NM	NM	NM	NM	NM	NM	NM	NM	NM	NM	bred	NM	Pitbulltype	male	intact	NM	NO	NM	NM	NM	NM	NM	NM	NM	NM	NM	NM	NO	Leash	NO	DEN	NO	Dog	NM	1	1	0	3	2008
IDF20	M	NM	NM	NM	NM	NM	NM	NM	NM	NM	NM	NM	NM	NM	NM	NM	YES	NM	NM	NM	NM	Pitbulltype	male	NM	NM	NO	NM	NM	NM	NM	NM	NM	NM	NM	NM	NM	NO	Loose	NO	NM	NO	Child-Adult	Adult	2	2	2	0	2008
IDF21	M	NM	NM	NM	NM	NM	NM	NM	NM	NM	NM	YES	NM	NM	NM	NM	NM	NM	NM	NM	NM	Pitbulltype	male	NM	NM	NO	NM	NM	NM	NM	NM	NM	NM	NM	NM	NM	NO	Loose	YES	ATI	YES-LEAVE	Dog-Adult	NM	1	2	3	0	2008
IDF22	F	NM	NM	NM	NM	NM	NM	NM	NM	NM	NM	NM	NM	NM	NM	YES	NM	NM	NM	NM	NM	Pitbulltype	female	NM	NM	NO	NM	NM	NM	NM	NM	NM	NM	NM	NM	NM	NO	Loose	NO	NM	NO	Adult	NM	1	1	2	0	2008
IDF23	M	NM	NM	NM	NM	NM	NM	NM	NM	NM	NM	NM	NM	NM	NM	NM	NM	NM	NM	NM	NM	Rottweiler	male	NM	NM	NO	NM	NM	NM	NM	NM	NM	NM	NM	NM	NM	NO	Leash	YES	LAC	NO	Adult	Adult	2	2	1	0	2008
IDF24	M	NM	NM	NM	YES	NM	NM	NM	NM	NM	NM	NM	NM	NM	NM	NM	NM	YES	NM	NM	NM	Pitbulltype	male	intact	2	NO	NM	NM	YES	NM	NM	NM	NM	NM	NM	NM	NO	Loose	NO	DEN	NO	Child	NM	1	2	3	0	2008
IDF25	M	NM	NM	NM	NM	NM	NM	NM	NM	NM	NM	NM	NM	YES	NM	NM	YES	NM	NM	NM	NM	Rottweiler	male	intact	NM	NO	NM	NM	NM	NM	NM	NM	NM	NM	NM	NM	NO	Loose	NO	CO	YES-STAY	Adult-Dog	Adult	2	2	3	3	2008
IDF26	M	NM	NM	NM	NM	NM	NM	NM	NM	YES	NM	NM	NM	NM	NM	NM	YES	NM	NM	NM	NM	Pitbulltype	female	NM	NM	NO	NM	NM	NM	NM	NM	NM	NM	NM	NM	NM	NO	Leash	YES	ATI	NO	Adult	NM	1	1	1	0	2008
IDF27	M	NM	NM	NM	NM	NM	NM	NM	NM	YES	NM	NM	NM	NM	NM	NM	YES	NM	NM	NM	NM	Pitbulltype	male	NM	NM	NO	NM	NM	NM	NM	NM	NM	NM	NM	NM	NM	NO	Leash	YES	ATI	NO	Adult	NM	1	1	1	0	2008
IDF28	M	NM	NM	NM	NM	NM	NM	NM	NM	NM	NM	NM	NM	NM	NM	NM	NM	NM	NM	NM	NM	Pitbulltype	female	intact	NM	NO	NM	NM	YES	NM	NM	NM	NM	NM	NM	NM	NO	NM	NM	DEN	NM	NM	NM	1	1	0	0	2008
IDF29	M	NM	NM	NM	NM	NM	NM	NM	NM	NM	NM	NM	YES	YES	NM	YES	YES	NM	YES	NM	NM	Rottweiler	female	NM	3	NO	NM	NM	NM	NM	NM	NM	NM	NM	NM	NM	NO	NM	YES	VB	YES-STAY	Adult	Adult-Dog	4	1	3	0	2008
IDF30	M_F	NM	NM	NM	NM	NM	NM	NM	NM	NM	NM	NM	NM	NM	NM	NM	NM	NM	NM	rehome	YES	Other-large such as Great Dane, Boxer, Cross, Bernese Mountain Dog	female	intact	3	NO	NM	NM	NM	NM	NM	NM	YES	24/7 - kennel/chain	NM	YES	NO	NM	YES	CO	YES-STAY	Adult	Adult	3	1	1	0	2008
IDF31	M	NM	NM	NM	NM	NM	NM	NM	NM	NM	NM	NM	NM	NM	NM	NM	NM	NM	NM	NM	NM	Other-large such as Great Dane, Boxer, Cross, Bernese Mountain Dog	female	NM	NM	NO	NM	NM	YES	NM	NM	NM	YES	NM	NM	NM	NO	Loose	NO	NM	NO	Goat	NM	1	3	0	3	2008
IDF32	M	NM	NM	NM	NM	NM	NM	YES	NM	YES	NM	YES	NM	NM	NM	NM	NM	NM	NM	NM	NM	Pitbulltype	male	intact	NM	NO	NM	NM	NM	NM	NM	NM	NM	NM	NM	NM	NO	NM	YES	ATI	NA	Adult	NM	1	2	1	0	2009
IDF33	M	YES	NM	NM	NM	NM	NM	YES	NM	NM	YES	YES	NM	NM	NM	YES	NO	NM	NM	NM	NM	Rottweiler	female	intact	NM	NO	NM	NO	NM	NM	NM	NM	NM	NM	YES	YES	NO	Loose	YES	ATI	YES-LEAVE	Dog	NM	2	2	0	3	2009
IDF34	M	NM	NM	NM	YES	NM	NM	NM	NM	NM	NM	NM	NM	YES	NM	YES	NM	YES	NM	6wks pup	NM	Pitbulltype	female	intact	NM	YES	NM	NM	YES	NM	NM	NM	NM	NM	YES	YES	YES	Loose	YES	VB	NO	Dog	Dog-Cat	3	1	0	3	2009
IDF35	M	NM	NM	NM	NM	NM	NM	YES	NM	YES	NM	NM	NM	NM	NM	NM	NM	NM	NM	NM	NM	Pitbulltype	female	NM	NM	NO	NM	NM	NM	NM	NM	NM	NM	NM	NM	NM	NO	On leash	YES	ATI	NO	Adult	NM	1	1	2	0	2009
IDF36	M	NM	NM	NM	NM	NM	NM	NM	NM	NM	NM	NM	NM	NM	NM	NM	NM	YES	NM	NM	NM	Shepherdtype	male	intact	NM	NO	NM	NM	NM	NM	NM	NM	NM	NM	YES	YES	NO	On leash	NO	DEN	NO	Adult	Adult	2	2	1	0	2009
IDF37	M	NM	NM	NM	NM	NM	NM	NM	NM	NM	NM	NM	NM	NM	NM	YES	NM	NM	NM	NM	NM	Malanois	female	NM	NM	NO	NM	NM	NM	NM	NM	NM	NM	NM	NM	NM	NO	Loose	NO	DEN	NM	Child	Adult-Child	5	1	3	0	2009
IDF38	M	NM	NM	NM	NM	NM	NM	NM	NM	NM	NM	NM	NM	YES	NM	NM	NM	YES	NM	network	NM	Pitbulltype	female	intact	NM	NO	NM	NM	NM	NM	NM	NM	NM	NM	NM	NM	NO	NM	NO	CO	NO	Adult-Dog	Dog	4	2	3	1	2009
IDF39	M	NM	NM	NM	NM	NM	NM	NM	NM	NM	NM	NM	NM	NM	NM	YES	YES	NM	NM	NM	NM	Rottweiler	male	intact	NM	NO	NM	NO	NM	NM	NM	NM	YES	24/7 - guarding of business/own premises	NO	NM	NO	Loose	NO	LAC	NO	Adult	Rabbit	2	1	1	3	2009
IDF40	M	NM	NM	NM	NM	NM	NM	NM	NM	NM	NM	NM	NM	NM	NM	YES	YES	NM	NM	NM	NM	Rottweiler	female	intact	NM	YES	NM	YES	NM	NM	NM	NM	YES	24/7 - guarding of business/own premises	YES	NM	NO	Loose	NO	LAC	NO	Adult	Animal	2	1	1	3	2009
IDF41	F	NM	NM	NM	NM	NM	NM	NM	NM	NM	NM	NM	NM	NM	NM	NM	NM	NM	NM	NM	NM	Pitbulltype	male	intact	NM	NO	NM	NM	NM	NM	NM	NM	NM	NM	NM	NM	NO	Loose	NO	CO	NO	Child	NM	1	1	3	0	2009
IDF42	F	NM	NM	NM	NM	NM	NM	NM	NM	NM	NM	NM	NM	YES	NM	YES	NM	NM	NM	NM	NM	Pitbulltype	male	intact	NM	NO	NM	NM	NM	NM	NM	NM	NM	NM	NM	NM	NO	Loose	NO	LAC	NO	Child	Adult-Child	11	1	1	0	2009
IDF43	NM	NM	NM	NM	NM	NM	NM	NM	NM	NM	NM	NM	NM	NM	NM	NM	NM	NM	NM	NM	NM	Pitbulltype	male	intact	NM	NO	NM	NM	NM	NM	NM	NM	NM	NM	NM	NM	NO	Loose	NO	NM	NM	Adult	NM	3	1	0	0	2009
IDF44	M	YES	NM	NM	YES	NM	YES	YES	NM	YES	YES	NM	NM	NM	NM	NM	NM	NM	NM	network	NM	Rottweiler	male	intact	3	NO	NM	NM	YES	NM	NM	NM	NM	NM	NM	NM	NO	Loose	YES	ATI	NO	Adult	NM	1	1	3	0	2009
IDF45	M	NM	NM	NM	NM	NM	NM	YES	NM	YES	NM	NM	NM	NM	NM	NM	NM	YES	NM	NM	NM	Pitbulltype	male	intact	NM	NO	NM	NM	NM	NM	NM	NM	NM	NM	NM	NM	YES	NM	YES	ATI	NO	Adult	Adult-Dog	6	1	0	0	2009
IDF46	M	YES	NM	NM	NM	NM	NM	NM	NM	NM	NM	NM	NM	NM	NM	YES	NM	NM	YES	NM	NM	Malanois	male	intact	NM	NO	NM	NM	NM	NM	NM	NM	NM	NM	NM	NM	NO	Loose	NO	ATI	NO	Adult	Adult-Child	4	1	2	0	2009
IDF47	M_F	NM	NM	NM	NM	NM	NM	YES	NM	YES	NM	YES	NM	NM	NM	NM	NM	NM	NM	NM	NM	Pitbulltype	male	intact	3	NO	NM	NM	NM	NM	NM	NM	NM	NM	NM	NM	NO	Loose	YES	ATI	NO	Adult	NM	1	1	3	0	2009
IDF48	M	NM	NM	NM	NM	NM	NM	NM	NM	NM	NM	NM	NM	NM	NM	NM	YES	NM	NM	NM	NM	Pitbulltype	male	intact	NM	NO	NM	NM	NM	NM	NM	NM	NM	NM	NM	NM	NO	Leash	YES	LAC	NO	Adult	Adult	2	1	2	0	2009
IDF49	M	NM	NM	NM	NM	NM	NM	NM	NM	YES	NM	NM	NM	NM	NM	NM	NM	NM	NM	6wks pup	NM	Rottweiler	male	NM	4	NO	NM	NM	NM	NM	NM	NM	NM	NM	NM	NM	NO	Loose	YES	ATI	NO	Adult	Adult	3	1	2	0	2009
IDF50	F	NM	NM	NM	NM	NM	NM	NM	NM	NM	NM	NM	NM	NM	YES	NM	YES	NM	NM	NM	NM	Pitbulltype	female	intact	7	NO	NM	NM	NM	NM	NM	NM	NM	NM	NM	NM	NO	Loose	YES	CO	YES-STAY	Dog	NM	2	1	0	3	2009
IDF51	M_F	NM	NM	NM	NM	NM	NM	NM	NM	NM	NM	YES	NM	NM	NM	NM	YES	NM	NM	NM	NM	Pitbulltype	male	intact	NM	NO	NM	NM	NM	NM	NM	NM	NM	NM	YES	NM	NO	Loose	YES	ATI	NO	Dog	Child-Dog	4	1	0	2	2009
IDF52	F	NM	NM	NM	YES	YES	NM	NM	NM	NM	NM	NM	NM	NM	NM	NM	YES	NM	NM	NM	NM	Malanois	male	intact	2	NO	NM	NM	NM	NM	NM	NM	YES	NM	NM	NM	NO	Loose	YES	LAC	NA	Adult	Child-Dog	2	1	3	0	2009
IDF53	F	NM	NM	NM	NM	NM	NM	NM	NM	NM	NM	NM	NM	NM	NM	NM	NM	YES	NM	NM	YES	Pitbulltype	male	intact	7	NO	NM	NM	NM	NM	NM	NM	NM	NM	NM	NM	NO	Pulled loose	NO	CO	YES-RETURN	Dog-Adult	NM	1	2	1	1	2009
IDF54	M_F	NM	NM	NM	NM	NM	NM	NM	NM	NM	NM	YES	NM	NM	NM	NM	NM	NM	NM	NM	NM	Pitbulltype	male	intact	NM	NO	NM	NM	NM	NM	NM	NM	NM	NM	NM	NM	NO	Loose	NO	ATI	NO	Child-Adult	NM	2	2	2	0	2009
IDF55	M	YES	YES	NM	NM	NM	NM	YES	NM	NM	YES	NM	NM	NM	NM	YES	NM	NM	NM	NM	NM	Pitbulltype	female	intact	NM	NO	NM	NM	NM	NM	NM	NM	NM	NM	YES	NM	NO	Loose	YES	ATI	NO	Adult	NM	2	1	1	0	2009
IDF56	F	YES	YES	NM	NM	NM	YES	NM	YES	YES	YES	YES	NM	NM	NM	NM	YES	NM	NM	NM	NM	Other-large such as Great Dane, Boxer, Cross, Bernese Mountain Dog	male	intact	5	NO	NM	NM	NM	NM	NM	NM	NM	NM	NM	NM	NO	Leash	YES	ATI	NO	Adult-Dog	Adult-Child	4	2	3	0	2009
IDF57	M	NM	NM	NM	NM	NM	NM	NM	NM	NM	NM	NM	NM	NM	NM	NM	NM	NM	NM	NM	NM	Rottweiler	male	intact	2	NO	YES	NM	NM	NM	NM	NM	NM	NM	NM	NM	NO	Loose	NO	DEN	YES-LEAVE	Child	NM	1	1	3	0	2009
IDF58	M	NM	NM	NM	NM	NM	NM	NM	NM	NM	NM	NM	NM	YES	YES	YES	NM	NM	NM	NM	NM	Malanois	male	intact	NM	NO	NM	NM	NM	NM	NM	NM	NM	NM	NM	NM	NO	Loose	NO	VB	NO	Adult	Adult-Child-Dog	4	1	0	0	2009
IDF59	M	NM	NM	NM	NM	NM	NM	NM	NM	NM	YES	NM	NM	YES	NM	YES	YES	NM	NM	NM	NM	Shepherdtype	male	intact	1	NO	NM	NM	NM	NM	NM	NM	YES	NM	NM	NM	NO	Loose	NO	LAC	NO	Child	Adult-Child	4	1	1	0	2009
IDF60	M	NM	NM	NM	NM	NM	NM	NM	NM	NM	NM	NM	NM	NM	NM	NM	NM	NM	NM	NM	NM	Shepherdtype	male	intact	8	NO	NM	NM	NM	NM	NM	NM	NM	NM	NM	NM	NO	Leash	YES	CO	YES-STAY OR RETURN	Adult	NM	1	2	2	0	2009
IDF61	M	NM	NM	NM	NM	NM	NM	NM	NM	NM	NM	NM	NM	YES	NM	NM	NM	NM	NM	6wks pup	NM	Pitbulltype	female	intact	6	NO	NM	NM	YES	NM	NM	NM	NM	NM	NM	NM	NO	Loose	YES	CO	NM	Adult	NM	5	1	3	0	2009
IDF62	M	NM	NM	NM	NM	NM	NM	NM	NM	NM	NM	NM	NM	NM	NM	YES	NM	NM	NM	NM	NM	Other-large such as Great Dane, Boxer, Cross, Bernese Mountain Dog	male	intact	7	NO	NM	NM	NM	NM	NM	NM	NM	NM	NM	NM	NO	Loose	NO	LAC	NO	Dog-adult	Dog	4	2	1	1	2009
IDF63	F	NM	NM	NM	NM	NM	NM	NM	NM	NM	NM	NM	NM	YES	NM	YES	YES	NM	NM	NM	NM	Other-large such as Great Dane, Boxer, Cross, Bernese Mountain Dog	female	NM	NM	NO	NM	NM	NM	NM	NM	NM	NM	NM	NM	NM	NO	Loose	YES	VB	YES-LEAVE	Dog	Adult-Dog	9	2	0	0	2009
IDF64	F	NM	NM	NM	NM	NM	NM	NM	NM	NM	NM	NM	NM	YES	NM	YES	YES	NM	NM	NM	NM	Other-large such as Great Dane, Boxer, Cross, Bernese Mountain Dog	male	intact	NM	NO	NM	NM	NM	NM	NM	NM	NM	NM	NM	NM	NO	Loose	YES	VB	YES-LEAVE	Dog	Adult-Dog	9	2	0	0	2009
IDF65	F	NM	NM	NM	NM	NM	NM	NM	NM	NM	NM	NM	NM	YES	NM	YES	YES	NM	NM	NM	NM	Other-large such as Great Dane, Boxer, Cross, Bernese Mountain Dog	male	intact	NM	NO	NM	NM	NM	NM	NM	NM	NM	NM	NM	NM	NO	Loose	YES	VB	YES-LEAVE	Dog	Adult-Dog	9	2	0	0	2009
IDF66	M	YES	NM	NM	NM	NM	YES	NM	NM	YES	NM	YES	NM	NM	NM	YES	NM	YES	NM	NM	NM	Rottweiler	male	intact	NM	NO	NM	NM	NM	NM	NM	NM	NM	NM	NM	NM	NO	Loose	YES	ATI	NO	Adult	Adult-Dog	5	1	3	0	2009
IDF67	M	NM	NM	NM	NM	NM	NM	NM	NM	NM	NM	NM	NM	NM	NM	NM	YES	YES	NM	rehome	NM	Pitbulltype	male	NM	2	NO	NM	YES	NM	NM	NM	NM	NM	NM	NM	NM	NO	Leash	YES	NM	NM	Dog	NA	1	1	0	3	2009
IDF68	M	NM	NM	NM	NM	NM	NM	NM	NM	NM	NM	NM	NM	NM	NM	NM	NM	NM	NM	rehome	NM	Pitbulltype	male	intact	3	NO	NM	NM	NM	NM	NM	NM	NM	NM	NM	NM	NO	Leash	YES	LAC	NO	Adult	Cat	2	2	2	3	2009
IDF69	F	NM	NM	NM	NM	NM	NM	NM	NM	NM	NM	NM	NM	NM	NM	NM	NM	NM	NM	NM	NM	Huskytype or Wolfdogtype	male	neutered	NM	NO	NM	NM	NM	NM	NM	NM	YES	NM	YES	NM	NO	Loose	NO	NM	NO	Child	Adult	4	1	2	0	2009
IDF70	F	NM	NM	NM	NM	NM	NM	NM	NM	NM	NM	NM	NM	NM	NM	NM	YES	NM	NM	NM	NO	Pitbulltype	female	intact	NM	NO	NM	NM	NM	NM	NM	NM	NM	NM	NM	NM	NO	Pulled loose	YES	LAC	YES-LEAVE	Adult-Dog	NM	1	2	3	2	2009
IDF71	F	NM	NM	NM	NM	NM	NM	NM	NM	NM	NM	NM	NM	NM	NM	NM	NM	YES	NM	NM	NM	Shepherdtype	male	intact	3	NO	NM	NM	NM	NM	NM	NM	NM	NM	NM	NM	NO	Leash	YES	CO	YES-STAY OR RETURN	Dog-Adult	Dog	2	2	2	3	2009
IDF72	M	NM	YES	NM	NM	YES	YES	NM	NM	NM	NM	NM	NM	NM	NM	NM	YES	NM	NM	NM	NM	Malanois	female	NM	NM	NO	NM	NM	NM	NM	NM	NM	NM	NM	NM	NM	NO	Loose	YES	ATI	NO	Adult	NM	1	1	2	0	2009
IDF73	M	NM	YES	NM	NM	YES	YES	NM	NM	NM	NM	NM	NM	NM	NM	NM	YES	NM	NM	NM	NM	Pitbulltype	male	intact	NM	NO	NM	NM	NM	NM	NM	NM	NM	NM	NM	NM	NO	Loose	YES	ATI	NO	Adult	NM	1	1	2	0	2009
IDF74	F	NM	NM	NM	NM	NM	NM	NM	NM	NM	NM	NM	NM	NM	NM	NM	YES	NM	NM	NM	NO	Pitbulltype	male	intact	NM	NO	NM	NM	NM	NM	NM	NM	NM	NM	NM	NM	NO	Pulled loose	YES	LAC	YES-LEAVE	Adult-Dog	NM	1	2	3	2	2009
IDF75	F	NM	NM	NM	NM	NM	NM	NM	NM	NM	NM	NM	NM	NM	NM	NM	NM	YES	NM	NM	NM	Pitbulltype	male	intact	NM	NO	NM	NM	NM	NM	NM	NM	NM	NM	NM	NM	NO	Loose	NO	NM	NO	Dog	Dog-Adult	2	2	2	2	2009
IDF76	F	NM	NM	NM	NM	NM	NM	NM	NM	NM	NM	NM	NM	NM	NM	NM	YES	NM	NM	NM	NM	Other-large such as Great Dane, Boxer, Cross, Bernese Mountain Dog	female	NM	NM	NO	NM	NM	NM	NM	NM	NM	NM	NM	NM	NM	NO	Loose	YES	NM	NO	Child	Child	2	1	3	0	2009
IDF77	F	NM	NM	NM	NM	NM	NM	NM	NM	NM	NM	NM	NM	NM	NM	NM	YES	NM	NM	NM	NM	Other-large such as Great Dane, Boxer, Cross, Bernese Mountain Dog	male	intact	NM	NO	NM	NM	NM	NM	NM	NM	NM	NM	NM	NM	NO	Loose	YES	NM	NO	Child	Child	2	1	3	0	2009
IDF78	M	YES	NM	NM	NM	NM	NM	NM	NM	YES	NM	NM	NM	NM	YES	NM	YES	NM	NM	network	NM	Pitbulltype	female	NM	2	NO	NM	NM	NM	NM	NM	NM	NM	NM	YES	NM	YES	Loose	NO	ATI	NO	Adult	Adult	2	1	3	0	2009
IDF79	M	NM	NM	NM	NM	NM	NM	NM	NM	NM	NM	NM	NM	NM	NM	YES	YES	NM	NM	NM	NM	Other-lurcher	female	intact	NM	NO	NM	NM	NM	NM	NM	NM	NM	NM	NM	NM	NO	Loose	NO	LAC	NO	Cat	Cat-Rabbit	6	1	0	3	2009
IDF80	M	NM	NM	NM	NM	NM	NM	NM	NM	NM	NM	NM	NM	NM	NM	YES	YES	NM	NM	NM	NM	Other-lurcher	female	intact	NM	NO	NM	NM	NM	NM	NM	NM	NM	NM	NM	NM	NO	Loose	NO	LAC	NO	Cat	Cat-Rabbit	6	1	0	3	2009
IDF81	M	NM	NM	NM	NM	NM	NM	NM	NM	NM	NM	NM	NM	NM	NM	NM	YES	YES	NM	rehome	NM	Pitbulltype	male	intact	NM	NO	NM	NM	YES	NM	NM	NM	NM	NM	NM	YES	NO	Loose	NO	NM	YES-LEAVE	Dog	NM	1	1	0	0	2009
IDF82	M	NM	NM	NM	NM	NM	NM	NM	NM	NM	NM	NM	NM	NM	NM	NM	NM	YES	NM	NM	NM	Kangaltype	male	intact	NM	NO	NM	NM	NM	NM	NM	NM	NM	NM	NM	NM	NO	Pulled loose	NO	NM	NM	Dog	NM	1	1	0	3	2009
IDF83	M	NM	YES	NM	NM	NM	NM	NM	NM	NM	NM	NM	NM	NM	NM	NM	YES	NM	NM	NM	NM	Pitbulltype	female	NM	NM	NO	NM	NM	NM	NM	NM	NM	NM	NM	YES	YES	NO	Leash	YES	ATI	YES-LEAVE	Cat	NM	1	1	0	3	2009
IDF84	M	NM	YES	NM	NM	NM	NM	NM	NM	NM	NM	NM	NM	NM	NM	NM	YES	NM	NM	NM	NM	Shepherdtype	male	NM	10	NO	NM	NM	NM	NM	NM	NM	NM	NM	YES	YES	NO	Loose	YES	ATI	YES-LEAVE	Cat	NM	1	1	0	3	2009
IDF85	M	NM	YES	NM	NM	NM	YES	NM	NM	YES	NM	YES	NM	NM	NM	NM	YES	NM	NM	NM	NM	Rottweiler	male	NM	1	NO	NM	NM	NM	NM	NM	NM	NM	NM	NM	NM	NO	Loose	YES	ATI	NO	Adult	Adult	4	1	0	0	2009
IDF86	M	NM	NM	NM	NM	NM	NM	NM	NM	NM	NM	NM	NM	NM	NM	NM	NM	YES	NM	network	NM	Pitbulltype	male	NM	6	NO	NM	NM	NM	NM	NM	NM	NM	NM	NM	NM	NO	Loose	NO	CO	NO	Dog	Dog	2	1	0	3	2009
IDF87	F	NM	NM	NM	NM	NM	NM	NM	NM	NM	NM	NM	NM	NM	NM	NM	YES	NM	NM	NM	NM	Other-mid or small such as Shih Tzu or Poodle	male	intact	4	NO	NM	NM	NM	NM	NM	NM	NM	NM	NM	NM	NO	Loose	YES	VB	YES-NM	Child	Child	2	1	3	0	2009
IDF88	F	NM	NM	NM	NM	NM	NM	NM	NM	NM	NM	NM	NM	NM	NM	NM	YES	NM	NM	NM	NM	Pitbulltype	female	NM	NM	NO	NM	NM	NM	NM	NM	NM	NM	NM	NM	NM	NO	Loose	YES	LAC	NO	Horse-Adult	Horse	2	2	1	3	2009
IDF89	M	NM	NM	NM	NM	NM	NM	NM	NM	NM	NM	NM	NM	NM	NM	YES	YES	NM	NM	NM	NM	Kangaltype	female	NM	2	NO	NM	NM	NM	NM	NM	NM	YES	24/7 - guarding of business/own premises	NM	NM	NO	Loose	NO	LAC	NO	Dog-Cat	Adult-Dog	4	1	2	3	2009
IDF90	M	NM	NM	NM	NM	NM	NM	NM	NM	NM	NM	NM	NM	NM	NM	YES	YES	NM	NM	NM	NM	Kangaltype	male	intact	2	NO	NM	NM	NM	NM	NM	NM	YES	24/7 - guarding of business/own premises	NM	NM	NO	Loose	NO	LAC	NO	Dog-Cat	Adult-Dog	4	1	2	3	2009
IDF91	M	YES	NM	NM	NM	NM	NM	NM	NM	NM	NM	YES	NM	NM	NM	YES	YES	NM	NM	6wks pup	NM	Pitbulltype	male	intact	1	NO	NM	NM	NM	NM	NM	NM	NM	NM	YES	YES	NO	Loose	NO	LAC	YES-LEAVE	Child-Adult	Adult	2	2	2	0	2009
IDF92	F	NM	NM	NM	NM	NM	NM	NM	NM	NM	NM	NM	NM	YES	NM	NM	NM	NM	NM	NM	NM	Other-large such as Great Dane, Boxer, Cross, Bernese Mountain Dog	male	NM	6	NO	NM	NM	NM	NM	NM	NM	NM	NM	NM	NM	NO	Loose	YES	VB	YES-LEAVE	Adult	Adult-Dog	3	1	2	0	2009
IDF93	M	NM	NM	NM	NM	NM	NM	NM	NM	NM	NM	NM	NM	NM	NM	NM	YES	NM	NM	NM	NM	Pitbulltype	female	NM	NM	NO	NM	NM	NM	NM	NM	NM	NM	NM	NM	NM	NO	Loose	NO	LAC	NO	Sheep	NM	1	2	0	3	2009
IDF94	F	NM	NM	NM	NM	NM	NM	NM	NM	NM	NM	NM	NM	NM	NM	YES	NM	NM	NM	NM	NM	Pitbulltype	female	NM	NM	NO	NM	NM	NM	NM	NM	NM	NM	NM	NM	NM	NO	Loose	NO	CO	YES-LEAVE	Dog-Adult	Dog	3	2	3	3	2009
IDF95	F	NM	NM	NM	NM	NM	NM	NM	NM	NM	NM	NM	NM	YES	NM	YES	NM	NO	YES	NM	NM	Kangaltype	female	NM	NM	NO	NM	NM	NM	NM	NM	NM	YES	24/7 - guarding of business/own premises	NM	NM	NO	Loose	NO	LAC	NO	Dog-Adult	Dog	5	2	1	3	2009
IDF96	M	YES	NM	NM	NM	NM	NM	NM	NM	YES	YES	YES	NM	NM	NM	NM	NM	NM	NM	NM	NM	Pitbulltype	male	intact	NM	NO	NM	NM	NM	NM	NM	NM	NM	NM	YES	NM	NO	Leash	YES	ATI	NO	Dog	Adult	2	1	0	0	2009
IDF97	M	NM	NM	NM	NM	NM	NM	NM	NM	NM	NM	NM	NM	NM	NM	NM	NM	NM	NM	NM	NM	Other-large such as Great Dane, Boxer, Cross, Bernese Mountain Dog	male	NM	NM	NO	NM	NM	NM	NM	NM	NM	NM	NM	NM	NM	NO	Loose	YES	LAC	NO	Dog	NM	1	1	0	3	2009
IDF98	F	NM	NM	NM	NM	NM	YES	NM	NM	NM	NM	NM	NM	NM	NM	NM	NM	NM	NM	NM	YES	Pitbulltype	male	intact	NM	NO	NM	NM	NM	NM	NM	NM	NM	NM	NM	NM	NO	Loose	NO	NM	NM	Dog	Dog	2	1	0	2	2009
IDF99	M_F	NM	NM	NM	NM	NM	NM	NM	NM	NM	NM	NM	NM	NM	NM	NM	NM	NM	NM	NM	NM	Other-large such as Great Dane, Boxer, Cross, Bernese Mountain Dog	female	NM	NM	NO	NM	NM	NM	NM	NM	NM	NM	NM	NM	NM	NO	Loose	NO	NM	NM	Dog	NM	1	1	0	3	2009
IDF100	M	NM	NM	NM	NM	NM	YES	YES	NM	NM	NM	NM	NM	NM	NM	NM	NM	YES	NM	NM	NM	Pitbulltype	male	intact	NM	NO	NM	NM	NM	NM	NM	NM	NM	NM	NM	NM	NO	Loose	NO	NM	NO	Dog	NM	1	1	0	2	2010
IDF101	M	NM	NM	NM	NM	NM	NM	YES	NM	NM	NM	NM	NM	NM	NM	YES	YES	NM	NM	NM	NM	Rottweiler	female	intact	5	NO	NM	NM	NM	NM	NM	NM	YES	24/7 - guarding of business/own premises	NM	NM	NO	Loose	NO	LAC	NO	Dog-Adult-Adult	Dog-Adult	3	4	2	3	2010
IDF102	M	NM	NM	NM	NM	NM	NM	YES	NM	NM	NM	NM	NM	NM	NM	YES	YES	NM	NM	NM	NM	Rottweiler	female	intact	1	NO	NM	NM	NM	NM	NM	NM	YES	24/7 - guarding of business/own premises	NM	NM	NO	Loose	NO	LAC	NO	Dog-Adult-Adult	Dog-Adult	3	4	2	3	2010
IDF103	M	NM	NM	NM	NM	NM	NM	YES	NM	NM	NM	NM	NM	NM	NM	YES	YES	NM	NM	NM	NM	Rottweiler	female	intact	7	NO	NM	NM	NM	NM	NM	NM	YES	24/7 - guarding of business/own premises	NM	NM	NO	Loose	NO	LAC	NO	Dog-Adult-Adult	Dog-Adult	3	4	2	3	2010
IDF104	M	NM	NM	NM	NM	NM	NM	NM	YES	NM	NM	NM	NM	YES	NM	NM	NM	NM	NM	NM	NM	Other-mid or small such as Shih Tzu or Poodle	male	intact	7	NO	NM	NM	YES	NM	NM	NM	NM	NM	NM	NM	NO	Leash	YES	LAC	NO	Child	NM	2	1	2	0	2010
IDF105	M	NM	NM	NM	NM	NM	NM	YES	NM	YES	NM	NM	NM	NM	NM	NM	NM	NM	NM	NM	NM	Pitbulltype	male	intact	1	NO	NM	NM	NM	NM	NM	NM	NM	NM	YES	NM	NO	Leash	YES	ATI	NO	Adult	NM	2	1	3	0	2010
IDF106	M	YES	NM	NM	YES	NM	NM	NM	NM	NM	NM	NM	NM	NM	NM	NM	NM	NM	NM	NM	NM	Other-large such as Great Dane, Boxer, Cross, Bernese Mountain Dog	male	intact	5	NO	NM	NM	NM	NM	NM	NM	NM	NM	NM	NM	NO	Loose	YES	VB	NO	Adult	Adult	3	1	3	0	2010
IDF107	NM	NM	NM	NM	NM	NM	NM	NM	NM	NM	NM	NM	NM	NM	NM	YES	NM	NM	NM	NM	NM	Rottweiler	male	intact	1	NO	NM	NM	NM	NM	NM	NM	NM	NM	NM	NM	NO	Loose	NO	NM	NO	Child	Adult	2	3	1	0	2010
IDF108	F	NM	NM	NM	NM	YES	YES	YES	NM	YES	NM	YES	NM	NM	NM	NM	YES	NM	NM	NM	NO	Pitbulltype	female	NM	1	NO	NM	NM	NM	NM	NM	NM	NM	NM	NM	NM	NO	Loose	YES	ATI	NO	Adult	NM	1	1	1	0	2010
IDF109	F	NM	NM	NM	NM	YES	YES	YES	NM	YES	NM	YES	NM	NM	NM	NM	YES	NM	NM	NM	NO	Pitbulltype	male	NM	3	NO	NM	NM	NM	NM	NM	NM	NM	NM	NM	NM	NO	Loose	YES	ATI	NO	Adult	NM	1	1	1	0	2010
IDF110	M	YES	YES	NM	NM	NM	NM	NM	YES	NM	YES	YES	NM	NM	NM	YES	NO	NM	NM	NM	NM	Malanois	female	NM	NM	NO	NM	NM	NM	YES	NM	NM	NM	NM	NM	NM	NO	Loose	YES	ATI	YES-LEAVE	Adult	NM	2	1	1	0	2010
IDF111	M	YES	NM	YES	YES	NM	YES	YES	YES	YES	YES	YES	NM	NM	YES	YES	NM	NM	NM	NM	NM	Rottweiler	male	NM	8	NO	NM	NM	NM	NM	NM	NM	NM	NM	YES	YES	NO	Pulled loose	YES	ATI	NO	Adult	Adult	4	2	1	0	2010
IDF112	M	NM	NM	NM	NM	NM	NM	NM	NM	NM	NM	NM	NM	YES	NM	NM	NM	NM	NM	NM	NM	Malanois	female	NM	3	NO	NM	NM	NM	NM	NM	NM	NM	NM	NM	NM	NO	Pulled loose	YES	LAC	YES-LEAVE	Dog	Dog-Adult	3	1	0	3	2010
IDF113	M	NM	NM	NM	NM	NM	NM	NM	NM	NM	NM	NM	NM	NM	NM	NM	NM	NM	NM	rehome	NM	Pitbulltype	female	NM	NM	NO	NM	NM	NM	NM	NM	NM	NM	NM	NM	NM	NO	Leash	YES	CO	YES-STAY	Child-Adult	NM	1	2	1	0	2010
IDF114	NM	NM	NM	NM	NM	NM	NM	NM	NM	NM	NM	NM	NM	NM	NM	YES	NM	NM	NM	NM	NM	Rottweiler	male	intact	NM	NO	NM	NM	NM	YES	YES	YES	YES	24/7 - kennel/chain	YES	NM	NO	Loose	NO	NM	NO	Chickens	Adult-dog	4	25+4	0	3	2010
IDF115	NM	NM	NM	NM	NM	NM	NM	NM	NM	NM	NM	NM	NM	NM	NM	YES	NM	NM	NM	NM	NM	Rottweiler	female	NM	NM	NO	NM	NM	NM	YES	YES	YES	YES	24/7 - kennel/chain	YES	NM	NO	Loose	NO	NM	NO	Animals	Adult-dog	4	25+4	0	3	2010
IDF116	M_F	NM	NM	NM	NM	NM	NM	NM	YES	NM	NM	NM	NM	NM	NM	NM	NM	NM	YES	network	NM	Pitbulltype	female	NM	2	NO	NM	NM	NM	NM	NM	NM	NM	NM	NM	NM	NO	Leash	YES	DEN	NM	Adult	NM	1	1	2	0	2010
IDF117	M	YES	NM	NM	NM	NM	NM	NM	NM	NM	NM	NM	NM	NM	NM	NM	NM	YES	NM	NM	NM	Pitbulltype	male	intact	NM	NO	NM	NM	NM	NM	NM	NM	NM	NM	NM	NM	NO	Leash	NO	DEN	NO	Dog	Dog-Adult	3	1	0	3	2010
IDF118	M	NM	NM	YES	NM	YES	NM	YES	NM	YES	YES	YES	NM	NM	NM	NM	NM	YES	NM	network	NM	Pitbulltype	female	intact	2	NO	NM	NM	NM	NM	NM	NM	NM	NM	NM	NM	NO	Loose	YES	ATI	NO	Adult	NM	1	1	2	0	2010
IDF119	F	NM	NM	NM	NM	NM	NM	NM	NM	NM	NM	NM	NM	NM	NM	NM	NM	YES	YES	rehome	NM	Kangaltype	male	intact	NM	NO	NM	NM	NM	NM	NM	NM	NM	NM	NM	NM	NO	Loose	YES	DEN	NM	Dog	Adult	2	1	0	3	2010
IDF120	M	NM	NM	NM	NM	NM	NM	NM	NM	YES	NM	NM	NM	NM	NM	YES	NM	NM	NM	NM	YES	Malanois	female	NM	4	NO	NM	NM	NM	NM	NM	NM	NM	NM	NM	NM	YES	Loose	YES	ATI	NO	Child	Adult	2	2	2	0	2010
IDF121	F	NM	NM	NM	NM	NM	NM	NM	NM	NM	NM	NM	NM	YES	NM	YES	YES	NM	NM	NM	NM	Other-mid or small such as Shih Tzu or Poodle	female	NM	NM	NO	NM	NM	YES	NM	NM	NM	NM	NM	NM	NM	NO	Loose	NO	DEN	NO	Adult	Adult-Dog	3	1	2	1	2010
IDF122	F	NM	NM	NM	NM	NM	NM	NM	NM	NM	NM	NM	NM	YES	NM	YES	YES	NM	NM	NM	NM	Other-mid or small such as Shih Tzu or Poodle	female	NM	NM	NO	NM	YES	NM	NM	NM	NM	NM	NM	NM	NM	NO	Loose	NO	DEN	NO	Adult	Adult-Dog	3	1	2	1	2010
IDF123	M	NM	NM	NM	NM	NM	NM	NM	NM	YES	YES	YES	NM	NM	NM	NM	YES	NM	NM	NM	NM	Pitbulltype	female	NM	NM	NO	NM	NM	NM	NM	NM	NM	NM	NM	NM	NM	NO	Leash	YES	ATI	NO	Adult-Dog	NM	1	3	3	0	2010
IDF124	M	NM	NM	NM	NM	NM	NM	NM	NM	YES	YES	YES	NM	NM	NM	NM	YES	NM	NM	NM	NM	Pitbulltype	male	intact	NM	NO	NM	NM	YES	NM	NM	NM	NM	NM	NM	NM	NO	Leash	YES	ATI	NO	Adult-Dog	NM	1	3	3	0	2010
IDF125	M	NM	NM	NM	NM	NM	NM	NM	NM	YES	YES	YES	NM	NM	NM	NM	YES	NM	NM	NM	NM	Pitbulltype	male	intact	NM	NO	NM	NM	NM	NM	NM	NM	NM	NM	NM	NM	NO	Leash	YES	ATI	NO	Adult-Dog	NM	1	3	3	0	2010
IDF126	M	NM	NM	NM	NM	NM	NM	NM	NM	NM	NM	NM	NM	YES	NM	YES	NM	NM	NM	NM	NM	Kangaltype	male	intact	5	NO	NM	NM	NM	NM	NM	NM	YES	24/7 - guarding of business/own premises; chained during day time	NM	NM	NO	Loose	NO	CO	NO	Dog	Dog	5	1	0	3	2010
IDF127	F	NM	NM	NM	NM	NM	NM	NM	NM	NM	NM	NM	NM	NM	NM	NM	NM	NM	NM	NM	NM	Pitbulltype	male	intact	7	NO	NM	NM	NM	NM	NM	NM	NM	NM	NM	NM	NO	Loose	NO	NM	YES-LEAVE	Dog-Adult	NM	1	2	2	3	2010
IDF128	M	NM	NM	NM	NM	NM	NM	NM	NM	NM	NM	NM	NM	NM	NM	YES	NM	YES	NM	NM	YES	Pitbulltype	male	intact	2	NO	NM	NM	NM	NM	NM	NM	NM	NM	NM	NM	NO	Loose	NO	DEN	NO	Adult	Adult	3	2	1	0	2010
IDF129	M	NM	NM	NM	NM	NM	NM	YES	NM	NM	NM	NM	NM	NM	NM	YES	YES	NM	NM	NM	NM	Shepherdtype	male	neutered	NM	NO	NM	NM	NM	NM	NM	NM	YES	24/7 - guarding of business/own premises	NM	NM	NO	Loose	NO	LAC	NO	Animals	Dog	2	3	0	3	2010
IDF130	M	NM	NM	NM	NM	NM	NM	YES	NM	NM	NM	NM	NM	NM	NM	YES	YES	NM	NM	NM	NM	Shepherdtype	female	NM	NM	NO	NM	NM	NM	NM	NM	NM	YES	24/7 - guarding of business/own premises	NM	NM	NO	Loose	NO	LAC	NO	Animals	Dog	2	3	0	3	2010
IDF131	M	YES	NM	NM	NM	NM	YES	NM	NM	NM	NM	YES	NM	NM	NM	NM	NM	NM	NM	NM	NM	Pitbulltype	male	intact	NM	NO	NM	NM	NM	NM	NM	NM	NM	NM	YES	NM	NO	Loose	YES	ATI	YES-NM	Child	NM	1	1	1	0	2010
IDF132	M	NM	NM	NM	NM	NM	NM	NM	NM	NM	NM	NM	NM	NM	NM	NM	NM	NM	NM	NM	NM	Kangaltype	male	intact	9	NO	NM	NM	NM	NM	NM	NM	NM	NM	NM	NM	NO	Loose	NO	DEN	NO	Dog-Adult	Dog	4	1	2	3	2010
IDF133	F	NM	NM	NM	NM	NM	NM	NM	NM	NM	NM	NM	NM	NM	NM	NM	NM	YES	NM	NM	YES	Malanois	female	NM	2	NO	NM	NM	YES	NM	NM	NM	NM	NM	NM	NM	NO	Loose	YES	DEN	YES-STAY	Adult	Adult-Child-Dog	5	1	3	3	2010
IDF134	F	NM	NM	NM	NM	NM	NM	NM	NM	NM	NM	NM	NM	NM	NM	YES	YES	NM	NM	network	NO	Pitbulltype	male	intact	2	NO	NM	NM	NM	NM	NM	NM	YES	24/7 - guarding of business/own premises	NM	NM	NO	Loose	NO	NM	NO	Dog	Dog	2	1	0	3	2010
IDF135	F	NM	NM	NM	NM	NM	NM	NM	NM	NM	NM	NM	NM	NM	NM	NM	NM	NM	NM	NM	NM	Pitbulltype	male	intact	5	NO	NM	NM	YES	NM	NM	NM	NM	NM	NM	NM	NO	Leash	YES	DEN	YES-STAY	Child	Dog	2	1	1	3	2010
IDF136	M	YES	NM	NM	NM	NM	NM	NM	NM	NM	NM	NM	NM	NM	NM	NM	NM	NM	NM	NM	NM	Malanois	female	NM	5	NO	NM	NM	NM	NM	NM	NM	NM	NM	NM	NM	NO	Pulled loose	NO	LAC	NO	Adult-Dog	NM	1	2	3	3	2010
IDF137	M_F	NM	NM	NM	NM	NM	YES	NM	NM	NM	NM	NM	NM	NM	NM	NM	YES	NM	NM	NM	NM	Pitbulltype	female	intact	NM	NO	NM	NM	NM	NM	NM	NM	NM	NM	NM	NM	NO	Loose	YES	CO	NM	Adult-Dog	Adult-Child	2	2	3	0	2010
IDF138	M_F	NM	NM	NM	NM	NM	YES	NM	NM	NM	NM	NM	NM	NM	NM	NM	YES	NM	NM	NM	NM	Pitbulltype	male	intact	NM	NO	NM	NM	NM	NM	NM	NM	NM	NM	NM	NM	NO	Pulled loose	YES	CO	NM	Adult-Dog	Adult-Child	2	2	3	0	2010
IDF139	F	NM	NM	NM	NM	NM	NM	NM	NM	NM	NM	NM	NM	NM	NM	NM	NM	NM	NM	rehome	NM	Pitbulltype	female	NM	7	NO	NM	NM	NM	NM	NM	NM	NM	NM	NM	NM	NO	Loose	NO	DEN	NO	Child	NM	1	1	2	0	2010
IDF140	M	NM	NM	NM	NM	NM	NM	NM	NM	NM	NM	NM	NM	YES	NM	NM	NM	NM	NM	NM	NM	Rottweiler	male	neutered	4	NO	NM	NM	NM	NM	NM	NM	NM	NM	NM	NM	NO	Loose	NO	CO	YES-LEAVE	Adult-Dog	Adult	4	1	2	2	2010
IDF141	M	NM	NM	NM	NM	NM	NM	NM	NM	NM	NM	NM	NM	NM	NM	NM	YES	NM	NM	NM	NM	Pitbulltype	female	intact	NM	NO	NM	NM	YES	NM	NM	NM	NM	NM	NM	NM	NO	Loose	NO	NM	NO	Dog	NM	1	1	0	3	2010
IDF142	M	NM	NM	NM	NM	NM	NM	NM	NM	NM	NM	NM	NM	NM	NM	NM	YES	NM	NM	NM	NM	Other-large such as Great Dane, Boxer, Cross, Bernese Mountain Dog	male	intact	NM	NO	NM	NM	NM	NM	NM	NM	NM	NM	NM	NM	NO	Loose	NO	NM	NO	Dog	NM	1	1	0	3	2010
IDF143	F	NM	NM	NM	NM	NM	NM	NM	NM	NM	NM	NM	NM	NM	NM	NM	YES	YES	NM	NM	NM	Pitbulltype	male	intact	2	YES	NM	NM	NM	NM	NM	NM	NM	NM	NM	NM	YES	Leash	YES	NM	NM	Dog	NM	2	1	0	3	2010
IDF144	F	NM	NM	NM	NM	NM	NM	NM	NM	NM	NM	NM	NM	NM	NM	NM	NM	NM	NM	internet	NM	Shepherdtype	male	neutered	5	NO	NM	NM	NM	NM	NM	NM	NM	NM	NM	NM	NO	Pulled loose	YES	CO	YES-NM	Adult	NM	1	1	2	0	2010
IDF145	M	NM	NM	NM	NM	NM	NM	NM	NM	NM	NM	NM	NM	NM	NM	NM	NM	NM	NM	network	NM	Pitbulltype	male	intact	5	NO	NM	NM	YES	NM	NM	NM	NM	NM	NM	NM	NO	Leash	YES	DEN	YES-STAY	Adult	Adult	3	1	3	0	2010
IDF146	M	NM	NM	NM	NM	NM	NM	NM	NM	NM	NM	NM	NM	NM	NM	NM	YES	NM	NM	NM	NM	Rottweiler	female	intact	5	NO	NM	NM	YES	NM	NM	NM	NM	24/7 - kennel/chain	NM	NM	NO	Loose	NO	CO	YES-STAY	Adult	NM	1	1	3	0	2010
IDF147	M	NM	NM	NM	NM	NM	NM	NM	NM	NM	NM	NM	NM	NM	NM	NM	YES	NM	NM	NM	NM	Rottweiler	female	intact	8	NO	NM	NM	NM	NM	NM	NM	NM	24/7 - kennel/chain	NM	NM	NO	Loose	NO	CO	YES-STAY	Adult	NM	1	1	3	0	2010
IDF148	M	NM	NM	NM	NM	NM	NM	NM	NM	YES	NM	YES	NM	NM	NM	NM	NM	YES	NM	NM	NM	Pitbulltype	male	NM	3	NO	NM	NM	NM	NM	NM	NM	NM	NM	NM	NM	NO	Loose	YES	DEN	NO	Adult	Child	3	1	3	0	2010
IDF149	F	YES	NM	NM	NM	NM	NM	NM	NM	NM	NM	NM	NM	YES	NM	NM	NM	YES	NM	NM	NM	Shepherdtype	female	NM	NM	NO	NM	NM	NM	NM	NM	NM	NM	NM	NM	NM	NO	Pulled loose	NO	LAC	NO	Dog	Child	2	1	0	2	2010
IDF150	F	NM	NM	NM	NM	NM	NM	NM	NM	NM	NM	NM	NM	NM	NM	NM	NM	NM	NM	NM	YES	Shepherdtype	male	intact	4	YES	NM	NM	YES	NM	NM	NM	YES	24/7 - garden	NM	NM	NO	Loose	NO	LAC	NO	Dog-Adult	NM	1	2	2	3	2010
IDF151	M	NM	NM	NM	NM	NM	NM	NM	NM	NM	NM	NM	NM	NM	NM	NM	NM	YES	YES	rehome	NM	Pitbulltype	female	NM	4	NO	NM	NM	NM	NM	NM	NM	NM	NM	NM	NM	NO	Loose	NO	DEN	NO	Dog	Dog	6	1	0	3	2010
IDF152	M	YES	NM	NM	NM	NM	NM	NM	NM	YES	YES	YES	NM	NM	YES	NM	NM	YES	NM	rehome	NM	Pitbulltype	male	intact	2	NO	NM	NM	NM	NM	NM	NM	NM	NM	NM	YES	NO	Loose	YES	ATI	NO	Adult-Adult	Adult	2	2	1	0	2010
IDF153	NM	NM	NM	NM	NM	NM	NM	NM	NM	NM	NM	NM	NM	NM	NM	NM	NM	NM	NM	NM	NM	Pitbulltype	male	intact	NM	NO	NM	NM	NM	NM	NM	NM	NM	NM	NM	NM	YES	Loose	NO	NM	NO	Dog	NM	1	1	0	3	2010
IDF154	M	NM	NM	NM	NM	NM	NM	NM	NM	NM	NM	NM	NM	NM	NM	NM	NM	NM	NM	rehome	NM	Pitbulltype	male	neutered	4	NO	NM	NM	NM	NM	NM	NM	NM	NM	NM	NM	NO	Pulled loose	YES	CO	YES-STAY	Dog	NM	1	1	0	3	2010
IDF155	M	NM	NM	NM	NM	NM	NM	NM	NM	NM	NM	NM	NM	NM	NM	NM	YES	YES	NM	NM	NO	Other-large such as Great Dane, Boxer, Cross, Bernese Mountain Dog	male	neutered	4	NO	NM	NM	NM	NM	NM	NM	NM	NM	NM	NM	NO	Leash	NO	CO	YES-NM	Adult	NM	1	1	1	0	2010
IDF156	M	NM	NM	NM	NM	NM	NM	NM	NM	NM	YES	NM	NM	NM	NM	NM	NM	NM	NM	NM	NM	Pitbulltype	female	neutered	8	NO	NM	NM	YES	NM	NM	NM	NM	NM	NM	NM	NO	NM	YES	NM	NM	Dog	NM	1	1	0	0	2010
IDF157	M	NM	NM	NM	NM	YES	NM	NM	NM	NM	NM	NM	NM	YES	NM	NM	NM	YES	NM	network	NM	Pitbulltype	male	neutered	2	NO	NM	NM	NM	NM	NM	NM	YES	24/7 - guarding of business/own premises	YES	NM	NO	Loose	NO	DEN	NO	Adult	Adult-Cat	3	1	0	0	2010
IDF158	F	NM	NM	NM	NM	NM	NM	NM	NM	NM	NM	NM	NM	NM	NM	NM	YES	NM	NM	NM	YES	Pitbulltype	male	intact	1	NO	NM	NM	NM	NM	NM	NM	NM	NM	NM	NM	NO	Loose	YES	DEN	NO	Dog-Adult	NM	1	3	1	3	2010
IDF159	M	NM	NM	NM	NM	NM	NM	NM	NM	NM	NM	NM	NM	NM	NM	NM	NM	NM	NM	NM	NM	Pitbulltype	male	intact	8	NO	NM	NM	NM	NM	NM	NM	NM	NM	NM	NM	NO	Loose	YES	CO	YES-STAY	Dog	NM	1	1	0	3	2010
IDS1	F	YES	NM	NM	NM	NM	YES	NM	NM	NM	NM	NM	NM	NM	YES	NM	YES	NM	NM	NM	NM	Shepherdtype	female	NM	2	NO	NM	NM	NM	NM	NM	NM	YES	NM	YES	NM	NO	Loose	YES	LAC	YES-STAY	Adult	Dog	1	1	2	0	2020
IDS2	NM	NM	NM	NM	NM	NM	NM	NM	NM	NM	NM	NM	NM	NM	NM	NM	YES	NM	NM	NM	NM	Pitbulltype	male	NM	NM	YES	NM	YES	NM	YES	YES	YES	NM	NM	YES	NM	NO	Loose	NO	NM	NO	Adult	NM	1	1	1	0	2020
IDS3	NM	NM	NM	NM	NM	NM	NM	NM	NM	NM	NM	NM	NM	NM	NM	NM	YES	NM	NM	NM	NM	Pitbulltype	male	NM	NM	YES	NM	YES	NM	YES	YES	YES	YES	24/7 - bench	YES	NM	NO	Loose	NO	NM	NO	Adult	NM	1	1	1	0	2020
IDS4	M	NM	NM	NM	NM	NM	NM	NM	NM	NM	NM	NM	NM	NM	NM	NM	NM	YES	NM	NM	NM	Pitbulltype	male	intact	8	NO	NM	NM	NM	NM	NM	NM	NM	NM	NM	NM	NO	Leash	NO	NM	NM	Dog	NM	1	1	0	3	2020
IDS5	NONE	NM	NM	NM	NM	NM	NM	NM	NM	NM	NM	NM	NM	NM	NM	NM	NM	NM	NM	NM	NM	Akitatype	male	NM	7	NO	NM	NM	NM	NM	NM	NM	NM	NM	NM	NM	NO	Loose	NO	NM	NO	Adult	NM	1	1	0	0	2020
IIDS6	M	NM	NM	NM	NM	NM	NM	NM	NM	NM	NM	NM	NM	NM	NM	NM	YES	NM	NM	NM	NM	Pitbulltype	male	intact	4	NO	NM	NM	NM	NM	NM	NM	NM	NM	NM	NM	NO	Loose	NM	NM	NM	Dog	NM	1	1	0	0	2020
IDS7	M	NM	NM	NM	NM	NM	NM	NM	NM	NM	NM	NM	NM	NM	NM	NM	YES	NM	NM	NM	NM	Pitbulltype	male	intact	4	NO	NM	NM	NM	NM	NM	NM	NM	NM	NM	NM	NO	Loose	NM	NM	NM	Dog	NM	1	1	0	0	2020
IDS8	M	NM	NM	NM	NM	NM	NM	NM	NM	NM	NM	NM	NM	NM	NM	NM	NM	YES	NM	network	NM	Malanois	female	NM	4	NO	NM	NM	NM	NM	NM	NM	NM	NM	NM	NM	NO	Loose	YES	CO	NM	Dog	Adult-Dog	3	1	0	0	2020
IDS9	M	YES	NM	NM	NM	NM	NM	NM	NM	NM	NM	YES	NM	NM	NM	NM	NM	NM	NM	NM	NM	Rottweiler	male	intact	4	YES	NM	NM	YES	NM	NM	NM	NM	NM	NM	NM	NO	Leash	YES	ATI	YES-STAY	Adult	Adult-Adult	3	1	0	0	2020
IDS10	M	YES	NM	NM	YES	NM	NM	NM	NM	NM	YES	NM	NM	NM	NM	NM	NM	YES	NM	rehome	NM	Malanois	male	NM	1	NO	NM	NM	NM	NM	NM	NM	NM	NM	NM	NM	NO	Loose	YES	CO	YES-STAY	Adult	Adult	2	1	2	0	2020
IDS11	M	YES	NM	NM	YES	NM	NM	NM	NM	NM	NM	NM	NM	YES	NM	NM	NM	YES	NM	NM	NM	Cross Pitbull-Shepherd	male	intact	4	NO	NM	NM	NM	NM	NM	NM	NM	NM	NM	NM	NO	Leash	NO	NM	NO	Adult	Adult	3	1	2	0	2020
IDS12	M	NM	NM	NM	NM	NM	NM	YES	NM	NM	NM	NM	NM	NM	YES	YES	YES	YES	NM	network	NM	Pitbulltype	male	intact	3	NO	NM	NM	NM	NM	NM	NM	NM	NM	NM	NM	NO	Loose	YES	NM	YES-NM	Dog	Dog	4	1	0	3	2020
IDS13	M	YES	NM	NM	NM	NM	YES	YES	NM	YES	NM	NM	NM	NM	NM	NM	YES	NM	NM	NM	NM	Pitbulltype	male	intact	2	NO	NM	NM	YES	NM	NM	NM	NM	NM	NM	NM	NO	Loose	YES	ATI	NO	Adult	Dog	2	1	3	0	2020
IDS14	M	NM	NM	NM	NM	NM	NM	NM	NM	NM	NM	NM	NM	NM	NM	NM	YES	NM	NM	NM	YES	Pitbulltype	male	neutered	7	NO	NM	NM	NM	NM	NM	NM	NM	NM	NM	NM	NO	Loose	NO	DEN	NO	Dog	Dog	2	1	0	3	2020
IDS15	F	NM	NM	NM	NM	NM	NM	NM	NM	NM	NM	NM	NM	NM	NM	NM	NM	NM	NM	NM	NM	Pitbulltype	female	NM	NM	NO	NM	NM	NM	NM	NM	NM	NM	NM	NM	NM	YES	Loose	YES	NM	NO	Dog-Adult	Dog	2	2	1	3	2020
IDS16	M	NM	NM	NM	NM	NM	NM	NM	NM	NM	NM	NM	NM	NM	NM	YES	YES	NM	NM	NM	NM	Pitbulltype	male	intact	NM	NO	NM	NM	NM	NM	NM	NM	NM	NM	NM	NM	NO	Loose	NO	NM	NO	Adult	Adult	2	1	1	0	2020
IDS17	M	NM	NM	NM	NM	NM	NM	NM	NM	NM	NM	NM	NM	NM	NM	YES	YES	NM	NM	NM	NM	Pitbulltype	male	intact	NM	YES	NM	NM	NM	NM	NM	NM	NM	NM	NM	NM	NO	Loose	NO	NM	NO	Adult	Adult	2	1	1	0	2020
IDS18	F	NM	NM	NM	NM	NM	NM	NM	NM	NM	NM	YES	NM	NM	NM	NM	NM	NM	NM	NM	NM	Pitbulltype	male	intact	3	NO	NM	NM	NM	NM	NM	NM	NM	NM	NM	NM	NO	Loose	YES	ATI	NM	Dog	NM	1	1	0	1	2020
IDS19	M	NM	NM	NM	NM	NM	YES	NM	NM	NM	NM	NM	NM	NM	NM	NM	NM	NM	NM	NM	NM	Pitbulltype	male	intact	NM	NO	NM	NM	NM	NM	NM	NM	NM	NM	NM	NM	NO	Loose	NM	NM	NO	Adult	Dog	2	1	1	0	2020
IDS20	M	NM	NM	NM	NM	NM	NM	NM	NM	YES	NM	NM	NM	NM	YES	YES	NM	NM	NM	network	NM	Malanois	female	intact	4	NO	NM	NM	NM	YES	NM	NM	YES	Bench	YES	YES	NO	Loose	YES	DEN	NO	Adult	Dog-Adult-Adult	4	1	1	0	2020
IDS21	M	NM	NM	NM	NM	NM	NM	NM	NM	YES	NM	NM	NM	NM	NM	NM	YES	NM	NM	NM	NM	Pitbulltype	female	intact	1	YES	NM	NM	YES	NM	YES	YES	YES	24/7 - bench	YES	NM	YES	Loose	YES	ATI	NO	Dog	Dog	4	1	0	3	2020
IDS22	F	YES	YES	NM	NM	NM	YES	NM	YES	NM	YES	NM	NM	YES	NM	YES	NM	YES	NM	network	NM	Pitbulltype	female	intact	6	NO	NM	YES	NM	NM	NM	NM	NM	NM	NM	NM	YES	Loose	YES	LAC	NO	Dog	Donkey	2	1	0	3	2020
IDS23	M	YES	NM	NM	NM	NM	NM	NM	NM	NM	NM	NM	NM	NM	NM	NM	NM	NM	NM	NM	NM	Pitbulltype	male	intact	3	NO	NM	NM	NM	NM	NM	NM	NM	NM	NM	NM	NO	Loose	YES	LAC	NO	Dog-Adult	NM	1	2	2	2	2020
IDS24	F	NM	NM	NM	NM	NM	NM	NM	NM	NM	NM	NM	NM	NM	NM	NM	YES	YES	YES	6wks pup	YES	Other-large such as Great Dane, Boxer, Cross, Bernese Mountain Dog	female	NM	6	NO	NM	NM	NM	NM	NM	NM	NM	NM	NM	NM	NO	Pulled loose	YES	DEN	NO	Dog	Dog	5	1	0	3	2020
IDS25	M	YES	NM	NM	NM	NM	NM	NM	NM	NM	NM	NM	NM	YES	NM	NM	NM	NM	NM	network	NM	Pitbulltype	male	intact	NM	NO	NM	YES	YES	YES	NM	NM	NM	NM	YES	NM	NO	Pulled loose	YES	VB	NO	Dog	Dog	2	1	0	3	2020
IDS26	M	NM	NM	NM	NM	NM	NM	NM	NM	NM	NM	NM	NM	YES	NM	NM	YES	YES	NM	NM	YES	Malanois	male	intact	NM	NO	NM	NM	YES	NM	NM	NM	YES	24/7 - guarding of business/own premises	NM	NM	NO	Loose	NO	DEN	NO	Adult	Adult	3	1	2	0	2020
IDS27	M	NM	NM	NM	NM	NM	NM	NM	NM	NM	NM	NM	NM	NM	NM	NM	YES	NM	NM	NM	YES	Malanois	male	NM	2	NO	NM	NM	NM	NM	NM	NM	NM	NM	NM	NM	NO	Loose	YES	NM	YES	Child	NM	1	1	3	0	2020
IDS28	F	NM	NM	NM	NM	NM	NM	NM	NM	NM	NM	NM	NM	NM	YES	YES	YES	YES	NM	rehome	NM	Shepherdtype	female	NM	2	YES	NM	NM	NM	NM	NM	NM	NM	NM	NM	NM	NO	NM	NM	LAC	NM	Child	Adult	6	1	1	0	2020
IDS29	M	NM	NM	NM	NM	NM	NM	NM	NM	NM	NM	NM	NM	NM	NM	NM	NM	NM	NM	NM	NM	Pitbulltype	male	neutered	2	NO	NM	NM	YES	NM	NM	NM	NM	NM	NM	NM	YES	Loose	YES	VB	YES-LEAVE	Adult	NM	1	1	2	0	2020
IDS30	M	NM	NM	NM	NM	NM	NM	NM	NM	NM	NM	NM	NM	NM	NM	NM	YES	NM	NM	NM	NM	Pitbulltype	male	intact	1	NO	NM	NM	NM	NM	NM	NM	NM	NM	NM	NM	NO	Loose	YES	CO	YES-NM	Dog	Dog	2	1	0	3	2020
IDS31	M	NM	NM	NM	NM	NM	NM	NM	NM	NM	NM	NM	NM	NM	NM	NM	YES	NM	NM	NM	NM	Pitbulltype	male	intact	3	NO	NM	NM	NM	NM	NM	NM	NM	NM	NM	NM	NO	Loose	YES	CO	YES-NM	Dog	Dog	2	1	0	3	2020
IDS32	M	NM	NM	NM	NM	NM	NM	NM	NM	NM	NM	NM	NM	NM	NM	NM	YES	NM	NM	NM	NM	Pitbulltype	female	intact	1	NO	NM	NM	NM	NM	NM	NM	NM	NM	NM	NM	NO	Loose	YES	CO	YES-NM	Dog	Dog	2	1	0	3	2020
IDS33	M	NM	YES	NM	NM	NM	NM	NM	NM	NM	NM	NM	NM	YES	NM	NM	NM	NM	NM	NM	NM	Pitbulltype	male	neutered	3	NO	NM	NM	YES	NM	NM	NM	NM	NM	NM	NM	NO	Loose	YES	CO	YES-STAY	Child	Animals	3	1	3	3	2020
IDS34	F	NM	YES	NM	NM	NM	NM	NM	NM	NM	YES	NM	NM	NM	NM	YES	YES	NM	YES	NM	NM	Rottweiler	male	neutered	NM	NO	NM	NM	NM	NM	NM	NM	YES	Bench	NM	NM	NO	Loose	NO	DEN	NO	Dog-Adult	Adult-Cat	3	2	3	3	2020
IDS35	NM	NM	NM	NM	NM	NM	NM	NM	NM	NM	NM	NM	NM	NM	NM	YES	NM	NM	NM	NM	NM	Malanois	female	NM	6	NO	NM	NM	NM	NM	NM	NM	NM	NM	NM	NM	NO	NM	NM	NM	NM	Adult	Adult-Child	3	1	1	0	2020
IDS36	M	NM	NM	NM	NM	NM	NM	NM	NM	NM	NM	YES	NM	NO	NM	NM	NM	NM	NM	NM	NM	Pitbulltype	male	NM	5	NO	NM	YES	NM	NM	NM	NM	NM	NM	NM	NM	NO	Loose	NO	ATI	NO	Dog	NM	1	1	0	3	2020
IDS37	M	YES	NM	YES	NM	NM	NM	YES	NM	YES	YES	NM	NM	YES	YES	NM	YES	NM	NM	network	NM	Pitbulltype	male	intact	9	NO	NM	NM	NM	NM	NM	NM	NM	NM	NM	NM	NO	Pulled loose	YES	ATI	NM	Dog	Dog	4	1	0	3	2020
IDS38	M	YES	NM	YES	NM	NM	NM	YES	NM	YES	YES	NM	NM	YES	YES	NM	YES	NM	NM	bred	NM	Rottweiler	female	intact	6	NO	NM	NM	YES	NM	NM	NM	NM	NM	NM	NM	NO	Pulled loose	YES	ATI	NM	Dog	Dog	4	1	0	3	2020
IDS39	M	NM	NM	NM	NM	NM	NM	NM	NM	NM	NM	YES	NM	YES	NM	NM	NM	NM	NM	NM	NM	Pitbulltype	female	NM	6	NO	NM	NM	NM	NM	NM	NM	NM	NM	NM	NM	NO	Leash	YES	DEN	YES-STAY	Adult	Adult	3	1	2	0	2020
IDS40	F	NM	NM	NM	YES	NM	NM	NM	NM	NM	NM	NM	NM	NM	NM	NM	NM	YES	NM	NM	NM	Pitbulltype	female	intact	4	NO	NM	NM	NM	NM	NM	NM	NM	NM	YES	YES	NO	Loose	NO	CO	NO	Dog-Adult	Dog	2	2	2	2	2020
IDS41	M	YES	NM	NM	NM	NM	NM	NM	NM	NM	YES	YES	NM	NM	NM	NM	NM	NM	NM	NM	NM	Pitbulltype	male	intact	4	NO	NM	NM	NM	NM	NM	NM	NM	NM	YES	YES	NO	Loose	YES	ATI	YES-LEAVE	Dog-Adult	NM	1	2	2	2	2020
IDS43	M	NM	NM	YES	NM	NM	NM	NM	NM	NM	NM	NM	NM	NM	NM	NM	NO	YES	NM	NM	NM	Shepherdtype	male	intact	6	NO	NM	NM	NM	YES	NM	NM	NM	NM	NM	NM	NO	Pulled loose	YES	CO	YES-NM	Child	Child-Adult	3	1	2	0	2020
IDS43	M	NM	NM	NM	NM	NM	NM	NM	NM	NM	NM	YES	NM	YES	NM	NM	NM	NM	NM	NM	NM	Shepherdtype	female	NM	1	NO	NM	NM	NM	NM	NM	NM	NM	NM	NM	NM	NO	Loose	YES	LAC	NO	Adult	Child-Adult	3	1	2	0	2020
IDS44	M	NM	NM	NM	NM	NM	NM	NM	NM	NM	NM	NM	NM	NM	NM	NM	NM	YES	NM	NM	NM	Pitbulltype	female	intact	7	NO	NM	NM	NM	NM	NM	NM	NM	NM	NM	NM	NO	Leash	NO	VB	NO	Adult	NM	2	1	3	0	2020
IDS45	M_F	NM	NM	NM	NM	NM	NM	NM	NM	NM	NM	NM	NM	NM	NM	NM	YES	NM	NM	NM	NM	Other-large such as Great Dane, Boxer, Cross, Bernese Mountain Dog	male	neutered	4	NO	NM	NM	NM	NM	NM	NM	NM	NM	NM	YES	NO	Loose	YES	LAC	NO	Dog	Animals-Adult	4	1	0	3	2020
IDS46	M	YES	NM	NM	NM	NM	NM	NM	NM	NM	NM	YES	NM	NM	NM	NM	NM	NM	NM	NM	NM	Pitbulltype	male	neutered	6	NO	NM	NM	NM	NM	NM	NM	NM	NM	NM	NM	NO	Pulled loose	YES	ATI	NO	Dog	Child	2	1	1	3	2020
IDS47	F	NM	NM	NM	NM	NM	NM	NM	NM	NM	NM	YES	NM	NM	NM	NM	NM	NM	NM	rehome	NM	Pitbulltype	male	intact	2	NO	NM	NM	YES	NM	NM	NM	NM	NM	NM	NM	NO	Leash	YES	DEN	NO	Adult	NM	1	3	1	0	2020
IDS48	F	YES	NM	NM	NM	NM	NM	NM	NM	YES	YES	NM	NM	NM	NM	NM	NM	NM	YES	NM	NM	Pitbulltype	male	intact	1	NO	NM	NM	NM	NM	NM	NM	NM	NM	NM	NM	NO	Loose	YES	LAC	NO	Adult	Adult	2	1	1	0	2020
IDS49	M	NM	NM	NM	YES	NM	NM	NM	NM	NM	NM	NM	NM	NM	NM	NM	NM	NM	NM	network	NM	Pitbulltype	male	intact	3	NO	NM	NM	NM	YES	NM	NM	NM	NM	YES	YES	NO	Pulled loose	YES	CO	YES-LEAVE	Dog-Adult	Dog	2	2	3	3	2020
IDS50	M	NM	NM	NM	NM	NM	NM	NM	NM	NM	NM	NM	NM	NM	NM	NM	NM	NM	NM	NM	NM	Pitbulltype	female	intact	6	NO	NM	NM	NM	NM	NM	NM	NM	NM	NM	NM	NO	Loose	YES	LAC	NO	Dog	Dog	3	1	0	3	2020
IDS51	M	NM	NM	NM	NM	NM	NM	NM	NM	NM	NM	NM	NM	NM	NM	NM	NM	NM	NM	NM	NM	Pitbulltype	male	intact	2	NO	NM	NM	NM	NM	NM	NM	NM	NM	NM	NM	NO	Loose	NO	NM	NO	Dog	NM	1	1	0	3	2020
IDS52	M	NM	NM	NM	NM	NM	NM	NM	NM	NM	YES	NM	NM	NM	NM	YES	YES	NM	NM	NM	NM	Pitbulltype	male	intact	2	NO	NM	NM	NM	NM	NM	NM	NM	NM	NM	NM	NO	Pulled loose	YES	DEN	NO	Dog-Adult	NM	1	2	3	0	2020
IDS53	M_F	NM	NM	NM	YES	NM	NM	NM	NM	NM	NM	NM	NM	NM	NM	NM	YES	NM	NM	NM	NM	Pitbulltype	male	intact	3	NO	NM	NM	NM	NM	NM	NM	NM	NM	NM	NM	NO	Loose	YES	NM	NA	Adult	NM	1	2	2	0	2020
IDS54	M_F	NM	NM	NM	YES	NM	NM	NM	NM	NM	NM	NM	NM	NM	NM	NM	YES	NM	NM	NM	NM	Pitbulltype	female	intact	4	NO	NM	NM	NM	NM	NM	NM	NM	NM	NM	NM	NO	Loose	YES	NM	NA	Adult	NM	1	2	2	0	2020
IDS55	M_F	NM	NM	NM	NM	NM	NM	NM	NM	NM	YES	NM	NM	YES	YES	NM	YES	NM	NM	NM	NM	Pitbulltype	male	intact	3	NO	NM	NM	NM	NM	NM	NM	NM	NM	NM	NM	NO	Loose	YES	CO	YES-STAY	Child	Dog	4	1	3	2	2020
ODS56	M	NM	YES	NM	NM	NM	NM	NM	NM	NM	NM	NM	NM	NM	NM	NM	NM	NM	NM	NM	NM	Other-mid or small such as Shih Tzu or Poodle	male	intact	8	NO	NM	NM	YES	NM	NM	NM	NM	NM	NM	NM	NO	Loose	NO	NM	NO	Adult	NM	1	1	2	0	2020
IDS57	F	YES	NM	NM	NM	NM	NM	NM	NM	NM	NM	NM	NM	NM	NM	NM	NM	NM	NM	NM	NM	Pitbulltype	male	neutered	10	NO	NM	NM	NM	NM	NM	NM	NM	NM	YES	NM	NO	Loose	NO	LAC	NO	Dog	NM	3	1	0	3	2020
IDS58	F	YES	NM	NM	NM	NM	NM	NM	NM	NM	NM	NM	NM	NM	NM	NM	NM	NM	NM	NM	NM	Pitbulltype	female	intact	5	NO	NM	NM	NM	NM	NM	NM	NM	NM	YES	NM	NO	Loose	NO	LAC	NO	Dog	NM	3	1	0	3	2020
IDS59	M_F	NM	NM	NM	NM	NM	NM	NM	NM	NM	NM	NM	NM	NM	NM	NM	YES	NM	NM	NM	NM	Other-large such as Great Dane, Boxer, Cross, Bernese Mountain Dog	male	intact	1	NO	NM	NM	NM	NM	NM	NM	NM	NM	NM	NM	NO	Loose	YES	NM	YES-STAY	Child	NM	1	1	3	0	2020
IDS60	M_F	NM	NM	NM	NM	NM	NM	NM	NM	NM	NM	NM	NM	NM	NM	NM	YES	NM	NM	NM	NM	Other-large such as Great Dane, Boxer, Cross, Bernese Mountain Dog	male	intact	1	NO	NM	NM	NM	NM	NM	NM	NM	NM	NM	NM	NO	Loose	YES	NM	YES-STAY	Child	NM	1	1	3	0	2020
IDS61	M	NM	NM	NM	NM	NM	NM	NM	NM	NM	NM	NM	NM	NM	NM	NM	NM	NM	NM	NM	NM	Kangaltype	male	intact	4	NO	NM	NM	NM	NM	NM	NM	NM	NM	NM	NM	NO	Loose	NO	LAC	NO	Dog	Birds	3	1	0	3	2020
IDS62	M	NM	NM	NM	NM	NM	NM	NM	NM	NM	NM	NM	NM	NM	NM	YES	YES	NM	NM	NM	NM	Kangaltype	female	neutered	4	NO	NM	NM	NM	NM	NM	NM	YES	24/7 - guarding of business/own premises	NM	NM	NO	Loose	NO	LAC	NO	Dog	Birds	3	1	0	3	2020
IDS63	F	NM	NM	NM	NM	NM	NM	NM	NM	NM	NM	NM	NM	NM	NM	NM	YES	NM	NM	NM	NM	Rottweiler	male	intact	3	YES	NM	NM	NM	NM	NM	NM	NM	NM	NM	NM	NO	Loose	NO	CO	NO	Adult	NM	1	1	0	0	2020
IDS64	M	NM	NM	NM	NM	NM	NM	NM	NM	YES	NM	YES	NM	YES	NM	NM	NM	NM	YES	NM	NM	Pitbulltype	male	intact	2	NO	NM	NM	NM	NM	NM	NM	NM	NM	NM	NM	NO	Loose	YES	DEN	NO	Dog	Dog-Cat	6	1	0	0	2020
IDS65	M_F	NM	NM	NM	NM	NM	NM	NM	NM	NM	NM	NM	NM	NM	NM	NM	YES	NM	NM	NM	NM	Pitbulltype	male	neutered	10	NO	NM	NM	YES	NM	NM	NM	NM	NM	NM	NM	NO	Loose	NO	CO	NO	Dog	Dog	2	1	0	3	2020
IDS66	F_M	NM	NM	NM	NM	NM	NM	NM	NM	NM	NM	NM	NM	NM	NM	NM	NM	NM	NM	rehome	NM	Akitatype	male	neutered	4	NO	NM	NM	NM	NM	NM	NM	NM	NM	NM	NM	NO	Loose - but muzzled, dog escaped muzzle as owner wanted to tighten it per advice of the rescue org that placed the dog	YES	VB	NA	Adult	NM	3	1	3	0	2020
IDS67	M	NM	NM	NM	NM	NM	NM	NM	NM	NM	NM	NM	NM	NM	YES	NM	YES	NM	NM	NM	YES	Malanois	male	NM	2	NO	NM	NM	NM	NM	NM	NM	YES	24/7 - kennel/chain	YES	YES	NO	Loose	YES	DEN	YES-STAY	Child	NM	1	1	3	0	2020
IDS68	F	NM	NM	NM	NM	NM	NM	NM	NM	NM	NM	NM	NM	NM	NM	NM	NM	NM	NM	rehome	NM	Shepherdtype	male	neutered	4	NO	NM	NM	YES	NM	NM	NM	NM	NM	NM	NM	NO	Loose	YES	LAC	NO	Adult	Adult-Dog	2	1	1	0	2020
IDS69	M_F	NM	NM	NM	NM	NM	NM	NM	NM	NM	NM	NM	NM	NM	NM	YES	NM	NM	NM	NM	NM	Huskytype or Wolfdogtype	male	intact	2	NO	NM	NM	NM	NM	NM	NM	YES	24/7 - garden	NM	NM	NO	Loose	NO	LAC	NO	Dog	Dog	3	1	0	3	2020
IDS70	M	NM	NM	NM	NM	NM	NM	NM	NM	NM	NM	NM	NM	NM	NM	NM	NM	YES	NM	NM	NM	Pitbulltype	female	intact	3	NO	NM	YES	NM	NM	NM	NM	NM	NM	NM	NM	NO	Loose	NO	NM	NO	Dog	NM	1	1	0	3	2020
IDS71	M	YES	NM	YES	NM	NM	NM	NM	NM	NM	NM	NM	NM	YES	NM	NM	YES	YES	NM	NM	NM	Pitbulltype	female	intact	6	NO	NM	NM	NM	NM	NM	NM	NM	NM	NM	NM	NO	Loose	NO	DEN	NO	Dog	Dog-Adult	6	1	0	3	2020
IDS72	M	YES	NM	YES	NM	NM	NM	NM	NM	NM	NM	NM	NM	YES	NM	NM	YES	YES	NM	NM	NM	Pitbulltype	male	intact	7	NO	NM	NM	NM	NM	NM	NM	NM	NM	NM	NM	NO	Loose	NO	DEN	NO	Dog-Adult	Adult	4	2	3	3	2020
IDS73	M	NM	YES	NM	NM	NM	NM	NM	NM	NM	NM	NM	NM	NM	NM	NM	NM	NM	NM	NM	NM	Shepherdtype	female	NM	2	YES	NM	NM	NM	NM	NM	NM	NM	NM	NM	NM	NO	Leash	YES	ATI	NO	Adult	NM	1	1	1	0	2020
IDS74	F_M	NM	NM	NM	NM	NM	YES	YES	NM	NM	YES	YES	NM	NM	NM	NM	NM	NM	NM	NM	NM	Pitbulltype	male	intact	3	NO	NM	YES	NM	NM	NM	NM	NM	NM	NM	NM	NO	Loose	YES	NM	NO	Adult	Adult-Child	3	1	3	0	2020
IDS75	M	NM	NM	NM	NM	NM	NM	NM	NM	NM	NM	NM	NM	NM	YES	NM	NM	NM	NM	rehome	NM	Pitbulltype	male	intact	10	NO	NM	NM	NM	NM	NM	NM	YES	Bench	NM	NM	NO	Loose	YES	CO	YES-STAY	Adult	NM	1	1	2	0	2020
IDS76	M	YES	NM	NM	NM	NM	NM	NM	NM	YES	YES	YES	NM	NM	NM	NM	NM	NM	NM	NM	NM	Malanois	female	NM	3	NO	NM	NM	NM	NM	NM	NM	NM	NM	YES	NM	NO	Loose	YES	ATI	NO	Child	Dog	3	1	0	0	2020
IDS77	F	NM	NM	NM	NM	NM	NM	NM	NM	NM	NM	NM	NM	NM	NM	NM	YES	NM	NM	NM	YES	Rottweiler	female	NM	1	NO	NM	YES	NM	NM	NM	NM	NM	NM	NM	NM	NO	Loose	YES	DEN	YES-STAY	Child-Child-Adult	NM	2	3	3	0	2020
IDS78	M	NM	NM	NM	NM	NM	NM	NM	NM	YES	NM	YES	NM	NM	NM	NM	NM	NM	NM	NM	NM	Pitbulltype	female	intact	1	NO	NM	NM	NM	NM	NM	NM	NM	NM	NM	NM	NO	Loose	YES	ATI	NO	Adult	NM	1	1	1	0	2020
IDS79	M	NM	NM	NM	NM	NM	NM	NM	NM	NM	NM	NM	NM	NM	NM	NM	NM	NM	NM	NM	NM	Pitbulltype	female	intact	3	NO	NM	NM	NM	NM	NM	NM	NM	NM	NM	NM	NO	Loose	NO	ATI	NO	Dog	Dog-Adult	3	1	2	3	2020
IDS80	F	YES	NM	YES	YES	NM	NM	YES	NM	YES	NM	NM	NM	NM	NM	YES	NM	NM	NM	network	NM	Pitbulltype	male	intact	2	NO	NM	NM	NM	NM	NM	NM	NM	NM	YES	NM	YES	Loose	NO	DEN	NO	Child	Child-Adult	5	2	2	0	2020
IDS81	F	NM	NM	NM	NM	NM	NM	NM	NM	NM	NM	NM	NM	NM	NM	NM	NM	NM	NM	NM	NM	Pitbulltype	male	neutered	1	NO	NM	YES	YES	NM	NM	NM	NM	NM	NM	NM	NO	Loose	NO	NM	YES-LEAVE	Child	Dog	2	1	3	0	2020
IDS82	M	NM	NM	NM	NM	NM	NM	YES	NM	YES	YES	NM	NM	NM	YES	NM	YES	NM	NM	NM	NM	Shepherdtype	male	intact	3	NO	NM	NM	NM	NM	NM	NM	YES	24/7 - guarding of business/own premises	NM	NM	NO	Loose	YES	LAC	NO	Adult	Child-Adult	3	1	3	0	2020
IDS83	M	NM	NM	NM	NM	NM	NM	YES	NM	YES	YES	NM	NM	NM	YES	NM	YES	NM	NM	NM	NM	Malanois	male	intact	4	NO	NM	NM	NM	NM	NM	NM	YES	24/7 - guarding of business/own premises	NM	NM	NO	Loose	YES	LAC	NO	Adult	Child-Adult	3	1	3	0	2020
IDS84	M	NM	NM	YES	NM	NM	NM	NM	NM	NM	NM	NM	NM	NM	NM	NM	NM	YES	NM	network	NO	Pitbulltype	male	intact	3	NO	NM	NM	NM	NM	NM	NM	NM	NM	YES	NM	NO	Loose	NO	LAC	NO	Adult	Adult	3	1	2	0	2020
IDS85	M	NM	NM	NM	NM	NM	NM	NM	NM	NM	NM	NM	NM	NM	NM	YES	NM	NM	NM	NM	NM	Shepherdtype	female	intact	1	YES	NM	NM	NM	NM	NM	NM	YES	24/7 - chain/kennel	NM	NM	NO	Loose	NO	LAC	NO	Sheep	Sheep	3	1	0	3	2020
IDS86	NM	NM	NM	NM	NM	NM	NM	NM	NM	NM	NM	NM	NM	YES	NM	NM	NM	NM	NM	NM	NM	Pitbulltype	male	intact	5	NO	NM	NM	YES	NM	NM	NM	NM	NM	NM	NM	NO	Loose	NM	NM	NM	Adult	NM	2	1	3	0	2020
IDS87	M	YES	NM	YES	NM	NM	YES	NM	NM	NM	NM	NM	NM	NM	NM	NM	NM	YES	NM	NM	NM	Pitbulltype	male	intact	NM	NO	NM	NM	NM	NM	NM	NM	NM	NM	NM	NM	NO	Loose	NO	NM	NO	Adult	Adult	4	1	1	0	2020
IDS88	M	NM	NM	NM	NM	NM	NM	NM	NM	NM	NM	NM	NM	YES	NM	YES	YES	NM	NM	NM	NM	Pitbulltype	male	intact	NM	NO	NM	NM	NM	NM	NM	NM	NM	NM	NM	NM	NO	Loose	NO	LAC	YES-LEAVE	Adult	Adult	6	1	1	0	2020
IDS89	M	NM	NM	NM	NM	NM	NM	NM	NM	NM	NM	NM	NM	NM	NM	YES	YES	YES	NM	NM	NM	Other-large such as Great Dane, Boxer, Cross, Bernese Mountain Dog	male	neutered	4	NO	NM	NM	NM	NM	NM	NM	NM	NM	NM	NM	NO	Loose	NO	LAC	NO	Adult	Adult	1	1	1	0	2020
IDS90	F	NM	NM	NM	NM	NM	NM	NM	NM	NM	NM	NM	NM	NM	NM	NM	NM	NM	YES	rehome	NM	Rottweiler	male	intact	3	NO	NM	NM	NM	NM	NM	NM	NM	NM	NM	NM	NO	Pulled loose	YES	CO	NO	Dog	NM	1	1	0	3	2020
IDS91	F	NM	YES	NM	YES	NM	NM	NM	NM	NM	NM	NM	NM	YES	NM	NM	YES	NM	NM	network	NM	Pitbulltype	female	intact	3	NO	NM	NM	NM	NM	NM	NM	NM	NM	NM	NM	YES	Leash	YES	DEN	NO	Dog	Child	5	1	3	3	2020
IDS92	M	NM	NM	NM	NM	NM	NM	YES	NM	NM	NM	NM	NM	NM	YES	YES	NM	NM	NM	NM	NM	Pitbulltype	female	intact	7	YES	NM	YES	NM	YES	NM	NM	NM	NM	YES	NM	NO	Pulled loose	YES	NM	YES-LEAVE	Dog	Dog	4	1	0	3	2020
IDS93	M	NM	NM	NM	NM	NM	NM	YES	NM	NM	NM	NM	NM	NM	YES	YES	NM	NM	NM	NM	NM	Pitbulltype	female	intact	1	YES	NM	NM	NM	YES	NM	NM	NM	NM	YES	NM	NO	Pulled loose	YES	NM	YES-LEAVE	Dog	Dog	4	1	0	3	2020
IDS94	F	NM	NM	NM	NM	NM	NM	NM	NM	NM	NM	NM	NM	NM	NM	NM	NM	YES	NM	NM	NM	Pitbulltype	male	NM	NM	NO	NM	YES	NM	YES	NM	NM	YES	Bench	NM	NM	NO	Loose	NO	LAC	NO	Child	NM	1	2	3	0	2020
IDS95	M_F	NM	NM	NM	YES	NM	NM	NM	NM	NM	NM	NM	NM	YES	NM	NM	YES	NM	NM	NM	NM	Malanois	female	NM	3	YES	NM	NM	NM	NM	NM	NM	YES	24/7 - guarding of business/own premises; during the day locked up in barn	NM	NM	NO	Loose	NO	NM	NO	Adult	Adult	3	1	1	0	2020
IDS96	M	NM	NM	NM	NM	NM	NM	NM	NM	NM	NM	NM	NM	YES	NM	NM	NM	NM	NM	NM	NM	Pitbulltype	male	intact	4	NO	NM	NM	NM	NM	NM	NM	NM	NM	NM	NM	NO	Loose	NO	LAC	NO	Dog-Adult	Dog-Adult	2	2	2	1	2020
IDS97	M_F	NM	NM	YES	YES	NM	NM	NM	NM	NM	YES	YES	NM	YES	NM	YES	NM	NM	NM	NM	NM	Pitbulltype	male	intact	2	NO	NM	NM	NM	NM	NM	NM	NM	NM	NM	NM	NO	Loose	NO	LAC	NO	Child	Dog-Adult	5	1	1	1	2020
IDS98	M	NM	YES	NM	NM	NM	NM	NM	NM	NM	NM	YES	NM	YES	NM	NM	NM	NM	YES	NM	NM	Shepherdtype	male	intact	6	NO	NM	NM	NM	NM	NM	NM	NM	NM	NM	NM	NO	Loose	YES	DEN	NO	Adult-Dog	Adult	5	1	1	1	2020
IDS99	M	NM	NM	NM	NM	NM	NM	NM	NM	NM	NM	NM	NM	YES	NM	NM	NM	NM	YES	NM	NM	Shepherdtype	female	NM	4	NO	NM	NM	NM	NM	NM	NM	NM	NM	NM	NM	NO	Loose	YES	DEN	YES-LEAVE	Adult	Dog	7	1	1	1	2020
IDS100	F	NM	NM	NM	NM	NM	NM	NM	NM	NM	NM	NM	NM	NM	YES	NM	NM	NM	NM	NM	NM	Shepherdtype	male	NM	NM	NO	NM	NM	NM	NM	NM	NM	NM	NM	NM	NM	NO	Pulled loose	YES	NM	NM	Adult	Adult	4	1	2	0	2020
IDS101	NM	NM	NM	NM	NM	NM	NM	NM	NM	NM	NM	NM	NM	NM	NM	NM	NM	NM	NM	NM	NM	Pitbulltype	female	NM	4	NO	NM	NM	NM	NM	NM	NM	NM	NM	NM	NM	NO	Loose	YES	NM	YES-NM	Dog	NM	1	1	0	3	2020
IDS102	F	NM	NM	NM	NM	NM	NM	NM	NM	NM	NM	NM	NM	NM	NM	YES	NM	NM	NM	6wks pup	NO	Akitatype	M	intact	3	NO	NO	NO	NO	NM	NM	NM	NM	NM	NM	NM	NO	Loose	YES	CO	YES-STAY OR RETURN	Child-Adult	Dog-Adult	4	2	3	0	2021
IDS103	M	YES	NM	NM	YES	NM	NM	NM	NM	NM	NM	NM	NM	NM	NM	NM	NM	YES	YES	NM	NO	Other-large such as Great Dane, Boxer, Cross, Bernese Mountain Dog	M	intact	4	NO	NO	NO	NO	YES	NM	YES	YES	24/7 - garden	NM	NM	NO	Loose	NO	CO	NO	Dog	Dog	2	1	0	3	2021
IDS104	F	NM	NM	NM	NM	NM	NM	NM	NM	NM	NM	NM	NM	NM	NM	NM	YES	YES	NM	NM	YES	Other-large such as Great Dane, Boxer, Cross, Bernese Mountain Dog	M	neutered	4	NO	NO	NO	NO	NM	NM	NM	YES	NM	NM	NM	NO	HOME	NO	NM	NO	Child	Dog-Adult	2	1	3	3	2021
IDS105	M	NM	NM	NM	NM	NM	NM	NM	NM	NM	NM	NM	NM	NM	NM	NM	NM	YES	NM	6wks pup	NM	Malanois	M	intact	1	YES	NO	NO	NO	YES	NM	NM	NM	NM	NM	NM	NO	Loose	NO	LAC	NO	Adult	NM	1	3	2	0	2021
IDS106	M	NM	NM	NM	NM	NM	NM	NM	NM	NM	YES	YES	NM	YES	NM	NM	NM	NM	NM	NM	NM	Pitbulltype	F	unknown	3	NO	NO	NO	NO	NM	NM	NM	NM	NM	NM	NM	NO	Leash	NM	ATI	NO	Adult	Adult	5	1	0	0	2021
IDS107	F	NM	NM	NM	NM	NM	NM	NM	YES	NM	NM	NM	NM	NM	NM	NM	NM	YES	NM	network	NM	Pitbulltype	M	intact	2	NO	NO	NO	NO	NM	NM	NM	NM	NM	NM	NM	NO	HOME	YES	OTHER	NO	Adult	Adult	2	1	1	0	2021
IDS108	F	NM	NM	NM	YES	NM	NM	NM	NM	NM	NM	NM	NM	NM	YES	YES	YES	NM	NM	NM	NM	Shepherdtype	M	intact	7	YES	NM	YES	YES	YES	NM	NM	YES	24/7 - kennel/chain	YES	YES	NO	Loose	NO	VB	NO	Adult	Adult	1	1	2	0	2021
IDS109	M	YES	NM	NM	YES	NM	NM	NM	NM	NM	NM	NM	YES	NM	NM	NM	NM	NM	NM	network	NO	Pitbulltype	F	unknown	8	NO	NO	NO	NO	NM	NM	NM	NM	NM	NM	NM	NO	Loose	YES	LAC	NO	Dog	Dog	3	1	0	3	2021
IDS110	F	NM	NM	NM	NM	NM	NM	NM	NM	NM	YES	NM	NM	NM	YES	NM	NM	NM	NM	NM	NM	Kangaltype	M	intact	3	YES	NO	NO	YES	NM	NM	NM	YES	24/7 - kennel/chain	YES	YES	YES	Loose	NO	CO	YES-STAY OR RETURN	Dog-Adult	NM	1	2	2	3	2021
IDS111	M_F	NM	NM	NM	NM	NM	NM	NM	NM	NM	NM	NM	NM	NM	NM	NM	YES	YES	YES	6wks pup	YES	Rottweiler	F	intact	1	NO	NO	NO	NO	NM	NM	NM	NM	NM	NM	NM	NO	Pulled loose	NO	NM	NO	Child	NM	1	1	2	0	2021
IDS112	M	NM	NM	NM	NM	NM	NM	NM	NM	NM	NM	NM	NM	YES	NM	YES	YES	NM	NM	NM	NM	Pitbulltype	M	intact	6	YES	NO	NO	NO	NM	NM	NM	YES	24/7 - kennel/chain; garden	NM	NM	NO	Loose	NO	LAC	NO	Adult	Adult-Child	4	1	3	0	2021
IDS113	M	NM	NM	YES	NM	NM	NM	NM	NM	NM	NM	NM	NM	NM	NM	NM	NM	NM	NM	NM	NM	Pitbulltype	F	intact	5	NO	NO	NO	NO	NM	NM	NM	NM	NM	NM	NM	NO	Pulled loose	YES	CO	YES-STAY OR RETURN	Dog-Adult	NM	1	2	0	0	2021
IDS114	M	YES	NM	NM	YES	NM	NM	NM	NM	NM	NM	NM	NM	NM	NM	YES	NM	NM	NM	network	YES	Pitbulltype	M	intact	4	NO	NO	NO	NO	NM	NM	YES	NM	NM	YES	YES	NO	Loose	NO	NM	NO	Dog	NM	1	1	0	0	2021
IDS115	F	NM	NM	NM	NM	NM	NM	NM	NM	NM	NM	NM	NM	NM	NM	NM	YES	NM	NM	network	NM	Rottweiler	M	intact	3	NO	NO	NO	NO	NM	NM	NM	NM	NM	NM	NM	NO	Leash	YES	LAC	NO	Child	Adult	2	1	3	0	2021
IDS116	F	NM	NM	NM	NM	NM	NM	NM	NM	NM	NM	NM	NM	NM	NM	NM	NM	YES	NM	rehome	NM	Pitbulltype	M	neutered	3	NO	NO	NO	NO	NM	NM	NM	NM	NM	NM	NM	NO	Pulled loose	NO	CO	NO	Dog	NM	1	1	0	3	2021
IDS117	M_F	NM	NM	YES	NM	NM	NM	NM	NM	NM	NM	NM	NM	NM	NM	NM	NM	NM	NM	rehome	NM	Pitbulltype	F	intact	4	NO	NO	NO	NO	NM	NM	NM	NM	NM	NM	NM	NO	Pulled loose	YES	ATI	YES-STAY OR RETURN	Dog	NM	3	1	0	3	2021
IDS118	M	NM	NM	YES	NM	NM	NM	NM	NM	NM	NM	NM	NM	NM	NM	NM	NM	YES	NM	rehome	NO	Rottweiler	M	intact	2	NO	NO	NO	NO	NM	NM	NM	NM	NM	YES	YES	NO	Loose	NO	ATI	YES-LEAVE	Adult	Dog	2	1	1	3	2021
IDS119	M	NM	NM	NM	NM	NM	NM	NM	NM	YES	NM	NM	NM	NM	NM	NM	NM	YES	NM	NM	NM	Malanois	F	unknown	6	NO	NO	NO	NO	NM	NM	NM	NM	NM	NM	NM	NO	Loose	NO	NM	NO	Adult	NM	1	1	2	0	2021
IDS120	M	YES	NM	YES	NM	NM	NM	NM	NM	NM	YES	NM	NM	NM	NM	YES	NM	NM	NM	NM	NM	Shepherdtype	F	unknown	5	YES	NO	NO	NO	NM	NM	NM	NM	NM	YES	NM	NO	Loose	NO	NM	NO	Cat	NM	1	1	0	3	2021
IDS121	M	NM	NM	YES	NM	NM	NM	NM	NM	NM	NM	NM	NM	YES	NM	YES	NM	NM	NM	NM	NM	Pitbulltype	M	intact	6	NO	NO	NO	NO	NM	NM	NM	NM	NM	NM	NM	NO	Loose	NO	LAC	YES-STAY OR RETURN	Dog	Dog	3	1	0	3	2021
IDS122	F	YES	NM	NM	NM	NM	NM	YES	NM	YES	YES	YES	NM	NM	NM	NM	NM	NM	NM	NM	NM	Malanois	M	intact	5	NO	NO	NO	NO	NM	NM	NM	NM	NM	NM	NM	NO	Loose	YES	ATI	NO	Adult	NM	1	1	0	0	2021
IDS123	F	NM	NM	NM	NM	NM	NM	NM	NM	NM	NM	NM	NM	YES	NM	NM	NM	NM	NM	NM	NM	Pitbulltype	M	neutered	9	NO	NO	NO	NO	NM	NM	NM	NM	NM	NM	NM	NO	Loose	YES	OTHER	YES-STAY OR RETURN	Dog	Dog-Cat	3	1	0	2	2021
IDS124	M	NM	NM	NM	NM	NM	NM	NM	NM	NM	NM	NM	NM	YES	NM	NM	NM	NM	NM	NM	YES	Pitbulltype	M	neutered	4	NO	NO	NO	NO	NM	NM	NM	NM	NM	NM	NM	NO	Pulled loose	YES	OTHER	YES-STAY OR RETURN	Dog-Adult	Dog	4	2	1	3	2021
IDS125	F	NM	YES	NM	YES	NM	NM	NM	NM	NM	NM	NM	NM	NM	NM	NM	NM	NM	YES	NM	NM	Malanois	F	unknown	NM	NO	NO	NO	NO	NM	NM	NM	NM	NM	YES	NM	NO	NM	NM	NM	NM	NM	NM	1	1	0	0	2021
IDS126	M	NM	NM	NM	NM	NM	NM	NM	NM	NM	NM	NM	NM	YES	NM	YES	NM	YES	NM	NM	NM	Pitbulltype	F	intact	9	NO	NO	NO	NO	NM	NM	NM	NM	NM	NM	NM	NO	Loose	YES	LAC	YES-LEAVE	Dog-Adult	Dog	5	2	1	3	2021
IDS127	M	YES	NM	NM	NM	NM	NM	NM	NM	YES	NM	YES	NM	YES	YES	NM	NM	NM	NM	NM	NM	Cross Pitbull-Shepherd	M	intact	NM	NO	NO	NO	NO	NM	NM	NM	NM	NM	NM	YES	NO	Loose	YES	VB	NO	Adult	Adult-Dog	10	1	2	2	2021
IDS128	F	NM	NM	NM	YES	NM	NM	NM	NM	NM	NM	NM	NM	NM	NM	YES	YES	YES	NM	internet	NM	Huskytype or Wolfdogtype	F	intact	3	YES	NO	NO	NO	YES	NM	YES	NM	NM	YES	NM	NO	Loose	NO	LAC	YES-LEAVE	Pony	Horse	2	1	0	3	2021
IDS129	F	NM	NM	NM	YES	NM	NM	NM	NM	NM	NM	NM	NM	NM	NM	YES	YES	YES	NM	rehome	NM	Huskytype or Wolfdogtype	M	intact	2	NO	NO	NO	NO	YES	NM	YES	NM	NM	YES	NM	NO	Loose	NO	LAC	YES-LEAVE	Animal	Animal	2	1	0	3	2021
IDS130	M	NM	YES	NM	NM	NM	NM	NM	NM	YES	YES	YES	NM	NM	NM	NM	YES	NM	NM	NM	NM	Pitbulltype	M	intact	<1	NO	NO	NO	NO	NM	NM	NM	NM	NM	YES	YES	NO	Loose	YES	ATI	NO	Adult	Dog-Adult	2	1	1	2	2021
IDS131	F	NM	YES	NM	NM	NM	NM	NM	NM	NM	NM	NM	NM	NM	NM	NM	NM	YES	YES	6wks pup	NM	Pitbulltype	M	intact	2	NO	NO	NO	NO	NM	NM	NM	NM	NM	NM	NM	YES	Leash	YES	DEN	NM	Child	NM	1	1	3	0	2021
IDS132	M	YES	YES	YES	YES	NM	YES	YES	NM	YES	YES	YES	NM	NM	NM	NM	NM	NM	NM	NM	NM	Pitbulltype	M	intact	NM	NO	NO	NO	NO	NM	NM	NM	NM	NM	NM	NM	NO	Leash	YES	ATI	NO	Adult	Adult	2	1	0	0	2021
IDS133	M	YES	NM	NM	NM	NM	NM	YES	NM	YES	YES	YES	YES	YES	NM	YES	YES	YES	NM	NM	NM	Shepherdtype	M	intact	6	NO	NO	NO	YES	NM	NM	NM	NM	NM	NM	NM	NO	Loose	YES	ATI	NO	Adult	Adult-Cat	4	1	2	0	2021
IDS134	M	NM	NM	NM	NM	NM	NM	NM	NM	NM	NM	NM	NM	NM	NM	NM	YES	NM	NM	bred	NM	Pitbulltype	F	intact	4	YES	NO	YES	NO	NM	NM	NM	YES	NM	NM	NM	NO	Loose	YES	ATI	YES-LEAVE	Dog	NM	1	1	0	3	2021
IDS135	M	NM	NM	NM	NM	NM	NM	NM	NM	NM	NM	NM	NM	NM	NM	NM	YES	NM	NM	bred	NM	Pitbulltype	F	intact	6	YES	NO	YES	NO	NM	NM	NM	YES	NM	NM	NM	NO	Loose	YES	ATI	YES-LEAVE	Dog	NM	1	1	0	3	2021
IDS136	M	NM	NM	NM	NM	NM	NM	NM	NM	NM	NM	NM	NM	NM	NM	NM	YES	NM	NM	bred	NM	Pitbulltype	F	unknown	4	YES	NO	YES	NO	NM	NM	NM	YES	NM	NM	NM	NO	Loose	YES	ATI	YES-LEAVE	Dog	NM	1	1	0	3	2021
IDS137	M	NM	NM	NM	NM	NM	NM	NM	NM	NM	NM	NM	NM	NM	NM	NM	YES	NM	NM	bred	NM	Pitbulltype	F	intact	4	YES	NO	YES	NO	NM	NM	NM	YES	NM	NM	NM	NO	Loose	YES	ATI	YES-LEAVE	Dog	NM	1	1	0	3	2021
IDS138	F	NM	NM	NM	NM	NM	NM	NM	NM	NM	NM	NM	NM	NM	NM	NM	NM	NM	NM	NM	NM	Pitbulltype	M	intact	3	NO	NO	NO	NO	NM	NM	NM	NM	NM	NM	NM	NO	Loose	NO	LAC	NO	Dog	NM	1	1	0	3	2021
IDS139	M	NM	NM	NM	NM	NM	NM	NM	NM	NM	NM	NM	YES	YES	NM	NM	NM	NM	NM	rehome	NM	Pitbulltype	M	neutered	4	NO	NO	NO	NO	NM	NM	NM	NM	NM	NM	NM	NO	Pulled loose	YES	NM	YES-LEAVE	Dog-Child	NM	2	2	2	3	2021
IDS140	F	NM	NM	NM	NM	NM	NM	NM	NM	NM	NM	NM	NM	NM	NM	NM	YES	NM	YES	rehome	YES	Shepherdtype	M	neutered	2	NO	NO	NO	NO	NM	NM	NM	YES	NM	NM	NM	NO	Loose	YES	VB	YES-RETURN	Adult	Child	2	1	2	0	2021
IDS141	F	NM	NM	NM	NM	NM	NM	NM	NM	NM	NM	NM	NM	YES	NM	NM	NM	YES	NM	NM	NM	Pitbulltype	M	intact	NM	NO	NO	YES	NO	NM	NM	NM	NM	NM	NM	NM	NO	Loose	NO	LAC	NO	Child	NM	3 or more	1	1	0	2021
IDS143	M	NM	NM	NM	NM	YES	YES	NM	NM	NM	NM	NM	NM	NM	NM	NM	NM	YES	NM	6wks pup	NM	Malanois	F	unknown	1	NO	NO	NO	NO	NM	NM	NM	NM	NM	YES	YES	NO	Pulled loose	NO	ATI	YES-LEAVE	Child	NM	2 or more	3	2	0	2021
IDS143	M	NM	NM	NM	NM	NM	NM	NM	NM	NM	NM	NM	NM	YES	NM	NM	NM	NM	NM	NM	NM	Pitbulltype	M	intact	2	NO	NO	NO	NO	NM	NM	NM	NM	NM	NM	NM	NO	Loose	YES	CO	YES-NM	Dog	Dog	2	1	0	3	2021
IDS144	M	YES	NM	YES	NM	NM	NM	YES	NM	NM	NM	YES	YES	NM	NM	YES	YES	YES	NM	NM	NM	Lurchertype	F	unknown	3	YES	YES	YES	NO	NM	NM	YES	YES	NM	NM	NM	NO	Loose	YES	ATI	NO	Animal	Animal	2	1	0	3	2021
IDS145	M	YES	NM	YES	NM	NM	NM	YES	NM	NM	NM	YES	YES	NM	NM	YES	YES	YES	NM	NM	NM	Lurchertype	M	intact	3	YES	YES	YES	NO	NM	NM	YES	YES	NM	NM	NM	YES	Loose	YES	ATI	NO	Animal	Animal	2	1	0	3	2021
IDS146	M	YES	NM	YES	NM	NM	NM	YES	NM	NM	NM	YES	YES	NM	NM	YES	YES	YES	NM	NM	NM	Lurchertype	M	intact	3	YES	YES	YES	NO	NM	NM	YES	YES	NM	NM	NM	YES	Loose	YES	ATI	NO	Animal	Animal	2	1	0	3	2021
IDS147	M	YES	NM	NM	YES	NM	NM	NM	NM	NM	YES	NM	NM	NM	YES	YES	YES	YES	NM	6wks pup	NM	Huskytype or Wolfdogtype	M	intact	5	YES	NO	NO	YES	YES	NM	YES	YES	NM	YES	YES	NO	Loose	YES	LAC	NO	Dog	NM	1	1	0	1	2021
IDS148	M	YES	NM	NM	YES	NM	NM	NM	NM	NM	YES	NM	NM	NM	YES	YES	YES	YES	NM	6wks pup	NM	Huskytype or Wolfdogtype	M	intact	5	YES	NO	NO	YES	YES	NM	YES	YES	NM	YES	YES	NO	Loose	YES	LAC	NO	Dog	NM	1	1	0	1	2021
IDS149	F	NM	NM	NM	NM	NM	NM	NM	NM	NM	NM	NM	NM	NM	NM	NM	NM	NM	NM	NM	NM	Other-large such as Great Dane, Boxer, Cross, Bernese Mountain Dog	M	intact	NM	NO	NO	NO	NO	NM	NM	NM	NM	NM	NM	NM	NO	Leash	YES	NM	NM	Child	Adult	2	1	2	0	2021
IDS150	F	YES	NM	NM	NM	NM	NM	NM	NM	NM	YES	NM	NM	NM	NM	NM	NM	NM	NM	NM	NM	Pitbulltype	F	neutered	10	NO	NO	NO	NO	NM	NM	NM	NM	NM	NM	NM	NO	Loose	YES	LAC	NO	Cat-Adult	Child-Dog-Adult-Cat	5	2	0	0	2021
IDS151	M	YES	NM	YES	NM	NM	NM	NM	NM	NM	NM	NM	NM	NM	NM	YES	NM	YES	NM	network	NM	Pitbulltype	M	neutered	8	NO	NO	NO	NO	NM	NM	NM	NM	NM	NM	NM	NO	Loose	NO	VB	NO	Dog	Dog	2	1	0	3	2021
IDS152	F	NM	NM	NM	NM	NM	NM	NM	NM	NM	NM	NM	NM	YES	NM	NM	NM	NM	NM	NM	NM	Pitbulltype	M	intact	9	NO	NO	YES	YES	NM	NM	NM	NM	NM	NM	NM	NO	Loose	NO	NM	NO	Dog	Cat-Adult-Adult	4	1	0	3	2021
IDS153	F	NM	NM	NM	NM	NM	YES	YES	NM	NM	YES	NM	NM	YES	YES	YES	YES	YES	YES	NM	NM	Pitbulltype	F	intact	2	NO	NO	YES	YES	NM	YES	YES	YES	24/7 - bench	YES	YES	NO	Loose	NO	VB	NO	Adult	Adult-Cat-Dog	10	1	3	3	2021
IDS154	F	NM	NM	NM	NM	NM	YES	YES	NM	NM	YES	NM	NM	YES	YES	YES	YES	YES	YES	NM	NM	Pitbulltype	M	intact	2	YES	NO	YES	NO	NM	YES	YES	YES	24/7 - bench	YES	YES	NO	Loose	NO	VB	NO	Adult	Adult-Cat-Dog	10	1	3	3	2021
IDS155	M	NM	YES	NM	NM	NM	NM	NM	NM	YES	YES	YES	NM	NM	NM	NM	NM	YES	NM	NM	NM	Malanois	M	intact	4	NO	NO	NO	NO	NM	NM	NM	NM	NM	NM	NM	NO	Leash	YES	ATI	NO	Adult	Child-Adult	4	1	2	0	2021
ODS56	F	NM	NM	NM	YES	NM	NM	NM	NM	NM	NM	NM	NM	NM	NM	NM	YES	NM	NM	NM	NM	Pitbulltype	M	intact	4	NO	NO	NO	NO	NM	NM	NM	NM	NM	NM	NM	NO	Leash	YES	CO	YES-STAY OR RETURN	Adult	Dog-Adult	2	1	2	0	2021
IDS157	M	YES	NM	NM	NM	NM	NM	YES	NM	YES	YES	NM	NM	NM	NM	NM	NM	NM	NM	NM	NM	Pitbulltype	M	neutered	3	NO	NO	NO	NO	NM	NM	NM	NM	NM	NM	NM	NO	Loose	YES	ATI	NO	Adult	NM	1	1	3	0	2021
IDS158	M	YES	NM	YES	NM	NM	NM	NM	NM	YES	YES	NM	NM	NM	NM	NM	NM	YES	NM	NM	NM	Pitbulltype	M	intact	9	NO	NO	NO	NO	NM	NM	NM	NM	NM	NM	NM	NO	Loose	YES	ATI	NO	Dog	Dog	2	1	0	0	2021
IDS159	M	NM	NM	NM	NM	NM	NM	NM	NM	YES	NM	YES	NM	NM	YES	YES	NM	YES	NM	6wks pup	YES	Malanois	M	neutered	1	YES	NO	NO	NO	YES	YES	YES	YES	24/7 - bench	YES	YES	NO	Loose	NM	NM	NM	Child	Adult-Child	5	1	0	0	2021
IDS160	M	NM	NM	NM	NM	NM	NM	NM	NM	NM	NM	NM	NM	NM	NM	NM	NM	NM	NM	NM	NM	Pitbulltype	M	intact	2	NO	NO	NO	NO	NM	NM	NM	NM	NM	NM	NM	NO	Loose	NO	DEN	YES-LEAVE	Dog-Adult	Dog	5	1	3	3	2021
IDS161	M	NM	NM	NM	NM	NM	NM	NM	NM	NM	NM	NM	NM	YES	NM	YES	YES	NM	NM	NM	NM	Pitbulltype	M	intact	6	YES	NO	NO	NO	NM	NM	NM	YES	NM	NM	NM	NO	Loose	NO	LAC	NO	Adult	Adult	4	1	3	0	2021
IDS162	M	YES	NM	YES	YES	NM	NM	YES	NM	NM	NM	YES	YES	YES	NM	NM	YES	YES	NM	NM	NM	Malanois	M	neutered	NM	NO	NO	NO	NO	NM	NM	NM	NM	NM	NM	NM	NO	Leash	NO	DEN	NO	Adult	Adult	3	1	0	0	2021
IDS163	M	NM	NM	NM	YES	NM	NM	NM	NM	NM	NM	NM	NM	NM	NM	YES	YES	NM	NM	6wks pup	NM	Shepherdtype	M	intact	<1	YES	NO	NO	NO	NM	NM	NM	YES	24/7 - separate room	NM	NM	NO	Loose	NO	LAC	NO	Cat	Dog	2	1	0	3	2021
IDS164	M	NM	NM	NM	YES	NM	NM	NM	NM	NM	NM	NM	NM	NM	NM	YES	YES	NM	NM	NM	NM	Shepherdtype	M	intact	4	YES	NO	NO	NO	NM	NM	NM	YES	24/7 - separate room	NM	NM	NO	Loose	NO	LAC	NO	Cat	Dog	2	1	0	3	2021
IDS165	M	NM	NM	NM	NM	NM	NM	NM	NM	NM	YES	YES	YES	NM	NM	YES	NM	NM	YES	NM	NM	Pitbulltype	M	intact	1	NO	NO	NO	NO	NM	NM	NM	NM	NM	YES	YES	NO	Loose	NO	DEN	YES-LEAVE	Dog	Dog	1	1	0	3	2021
IDS166	M	NM	NM	YES	YES	NM	NM	NM	NM	NM	NM	YES	NM	NM	YES	YES	YES	NM	YES	NM	NM	Pitbulltype	M	intact	10	NO	NO	YES	NO	YES	NM	NM	YES	24/7 - separate room	NM	NM	NO	Loose	NO	VB	YES-LEAVE	Adult	Adult	2	1	3	0	2021
IDS167	M	NM	NM	NM	NM	NM	NM	NM	NM	NM	NM	NM	NM	NM	NM	NM	YES	YES	NM	NM	NM	Pitbulltype	F	intact	NM	NO	NO	NO	NO	NM	NM	NM	NM	NM	NM	NM	NO	Loose	NO	NM	NM	Adult	Adult	3	1	2	0	2021
IDS168	M	NM	NM	NM	NM	NM	NM	NM	NM	NM	NM	NM	NM	NM	NM	NM	YES	NM	NM	NM	NM	Pitbulltype	F	unknown	NM	NO	NO	NO	NO	NM	NM	NM	NM	NM	NM	NM	YES	Loose	YES	ATI	YES-NM	Adult	Adult	3	1	1	0	2021
IDS169	F	NM	YES	NM	NM	NM	NM	NM	NM	NM	NM	NM	NM	YES	NM	NM	NM	NM	YES	rehome	YES	Malanois	F	intact	2	NO	NO	NO	NO	NM	NM	NM	NM	NM	NM	NM	NO	Loose	YES	VB	NO	Adult	Adult-Cat	4	1	1	1	2021
IDS170	F	NM	NM	NM	NM	NM	NM	NM	NM	NM	NM	NM	NM	NM	NM	NM	NM	NM	NM	NM	NM	Pitbulltype	F	unknown	2	YES	NO	YES	NO	NM	NM	NM	NM	NM	NM	NM	NO	Loose	YES	ATI	NM	Dog-Adult	Dog	2	2	1	1	2021
IDS171	F	NM	NM	YES	YES	NM	NM	NM	NM	NM	NM	NM	NM	NM	NM	YES	YES	NM	NM	NM	NM	Pitbulltype	F	intact	1	NO	NO	YES	YES	NM	NM	NM	NM	NM	YES	NM	NO	Loose	NO	NM	NO	Dog	NM	1	1	0	2	2021
IDS172	F	NM	NM	YES	YES	NM	NM	NM	NM	NM	NM	NM	NM	NM	NM	YES	YES	NM	NM	NM	NM	Pitbulltype	M	intact	1	NO	NO	NO	YES	NM	NM	NM	NM	NM	YES	NM	NO	Loose	NO	NM	NO	Dog	NM	1	1	0	1	2021
IDS173	F	NM	NM	YES	NM	NM	NM	NM	YES	NM	NM	NM	NM	NM	NM	NM	YES	NM	NM	network	NM	Pitbulltype	F	unknown	6	NO	NO	NO	NO	NM	NM	NM	NM	NM	NM	NM	NO	Loone	NM	NM	NM	Adult	Child	3	1	0	0	2021
IDS174	F	NM	NM	YES	NM	NM	NM	NM	YES	NM	NM	NM	NM	NM	NM	NM	YES	NM	NM	network	NM	Pitbulltype	M	neutered	7	NO	NO	NO	NO	NM	NM	NM	NM	NM	NM	NM	NO	Loose	NM	NM	NM	Adult	Cat	2	1	0	3	2021
IDS175	M	YES	NM	NM	YES	NM	NM	NM	NM	NM	YES	YES	NM	YES	NM	YES	NM	YES	NM	network	NM	Pitbulltype	M	intact	5	NO	NO	NO	NO	NM	NM	NM	NM	NM	NM	NM	NO	Pulled loose	YES	DEN	YES-NM	Dog-Adult	Dog-Cat	5	2	3	3	2021
IDS176	M	YES	NM	NM	YES	NM	NM	YES	NM	NM	YES	YES	NM	YES	NM	YES	NM	NM	NM	NM	NM	Cross Cane Corso-Shepherd	M	intact	NM	NO	NO	NO	NO	NM	NM	NM	NM	NM	NM	NM	NO	Loose	NO	ATI	NO	Child	Adult	3	1	2	0	2021
IDS177	M_F	NM	NM	YES	NM	YES	NM	NM	YES	NM	NM	NM	YES	YES	YES	YES	YES	NM	NM	NM	NM	Cross Appenzeller	M	intact	4	NO	NO	NO	NO	YES	NM	NM	NM	NM	NM	NM	NO	Loose	NO	LAC	NO	Dog	Adult-Dog-Cat	9	1	0	3	2021
IDS178	M_F	NM	NM	YES	NM	YES	NM	NM	YES	NM	NM	NM	YES	YES	YES	YES	YES	NM	NM	NM	NM	Pitbulltype	F	intact	3	NO	NO	NO	NO	YES	NM	NM	NM	NM	NM	NM	NO	Loose	NO	LAC	NO	Dog	Adult-Dog-Cat	9	1	0	3	2021
IDS179	M_F	NM	NM	YES	NM	YES	NM	NM	YES	NM	NM	NM	YES	YES	YES	YES	YES	NM	NM	NM	NM	Pitbulltype	F	unknown	3	NO	NO	NO	NO	YES	NM	NM	NM	NM	NM	NM	NO	Loose	NO	LAC	NO	Dog	Adult-Dog-Cat	9	1	0	3	2021
IDS180	M	YES	NM	YES	YES	NM	NM	NM	NM	NM	NM	NM	NM	NM	NM	NM	NM	YES	NM	network	NM	Pitbulltype	M	intact	5	NO	NO	NO	NO	NM	NM	NM	NM	NM	NM	NM	NO	Loose	NO	DEN	NO	Adult	Adult	4	1	2	0	2021
IDS181	M	NM	NM	NM	NM	NM	NM	NM	NM	NM	NM	NM	NM	NM	NM	YES	YES	NM	NM	NM	NM	Shepherdtype	M	intact	3	YES	NO	NO	NO	NM	NM	NM	YES	24/7 - kennel/chain; also on premises	NM	NM	NO	Loose	NO	DEN	NO	Animal - sheep	Dog	3	2	0	3	2021
IDS182	M	NM	NM	NM	NM	NM	NM	NM	NM	NM	NM	NM	NM	NM	NM	YES	YES	NM	NM	NM	NM	Shepherdtype	M	intact	NM	YES	NO	NO	YES	NM	NM	NM	YES	24/7 - kennel/chain; also on premises	NM	NM	NO	Loose	NO	DEN	NO	Animals	Dog	3	2	0	3	2021
IDS183	M	NM	NM	NM	NM	NM	NM	NM	NM	NM	NM	NM	NM	YES	NM	YES	NM	NM	NM	NM	NM	Kangaltype	M	intact	3	YES	NO	NO	YES	NM	NM	NM	NM	NM	NM	NM	NO	Loose	NO	VB	NO	Adult	Adult	4	1	0	0	2021
IDS184	F	NM	NM	NM	NM	NM	NM	NM	NM	NM	NM	NM	YES	YES	NM	NM	NM	YES	YES	NM	NM	Pitbulltype	female	neutered	8	NO	NM	NM	NM	NM	NM	NM	NM	NM	NM	NM	NO	NM	NO	LAC	NO	Dog-Adult	Dog	5	2	2	3	2022
IDS185	M	NM	NM	NM	NM	NM	NM	YES	NM	YES	NM	YES	NM	NM	NM	NM	NM	YES	YES	NM	NM	Pitbulltype	male	intact	NM	NO	NM	NM	NM	NM	NM	NM	NM	NM	NM	NM	NO	Leash	YES	ATI	NO	Adult	NM	1	1	3	0	2022
IDS186	F	NM	NM	NM	NM	NM	NM	NM	NM	NM	NM	NM	NM	NM	NM	NM	NM	NM	NM	NM	NM	Malanois	male	intact	1	YES	NM	NM	YES	NM	NM	NM	NM	NM	NM	NM	NO	Loose	NO	CO	NO	Child	NM	1	2	2	0	2022
IDS187	M_F	NM	NM	NM	NM	NM	YES	NM	NM	YES	NM	YES	NM	NM	NM	NM	NM	NM	NM	NM	NM	Pitbulltype	male	neutered	NM	NO	NM	NM	NM	NM	NM	NM	NM	NM	YES	NM	NO	Loose	YES	ATI	NO	Adult	NM	1	1	3	0	2022
IDS188	M	YES	YES	NM	NM	NM	NM	NM	YES	NM	NM	YES	NM	NM	NM	NM	NM	NM	NM	network	NM	Pitbulltype	male	intact	6	NO	NM	NM	NM	NM	NM	NM	NM	NM	NM	NM	NO	Pulled loose	YES	ATI	YES-LEAVE	Dog	NM	1	1	0	3	2022
IDS189	M	YES	NM	YES	NM	NM	NM	NM	NM	NM	NM	NM	NM	NM	NM	NM	NM	YES	NM	NM	NM	Pitbulltype	female	intact	10	NO	NM	NM	NM	NM	NM	NM	NM	NM	NM	NM	NO	Pulled loose	NO	VB	NO	Dog	Dog	3	1	0	3	2022
IDS190	M	NM	NM	YES	NM	NM	NM	NM	YES	NM	YES	NM	NM	YES	NM	YES	NM	NM	NM	NM	NM	Other-large such as Great Dane, Boxer, Cross, Bernese Mountain Dog	male	NM	4	NO	NM	NM	NM	NM	NM	NM	NM	NM	NM	NM	NO	Loose	YES	DEN	YES-NM	Dog	Dog	5	1	0	2	2022
IDS191	M_F	NM	NM	NM	NM	NM	NM	NM	NM	NM	NM	NM	NM	NM	NM	NM	NM	NM	NM	NM	NM	Akitatype	male	intact	2	NO	NM	NM	NM	NM	NM	NM	NM	NM	NM	NM	NO	Loose	NO	VB	NO	Adult	Adult	2	1	3	0	2022
IDS192	M	NM	NM	NM	NM	NM	NM	NM	NM	NM	NM	NM	NM	NM	NM	NM	YES	NM	NM	NM	NM	Pitbulltype	male	neutered	3	NO	NM	NM	NM	NM	NM	NM	NM	NM	NM	NM	NO	Pulled loose	YES	VB	YES-LEAVE	Dog-Adult	NM	2	3	3	3	2022
IDS193	M	NM	NM	NM	NM	NM	NM	NM	NM	NM	NM	NM	NM	NM	NM	NM	YES	NM	NM	NM	NM	Pitbulltype	male	intact	3	NO	NM	NM	NM	NM	NM	NM	NM	NM	NM	NM	NO	Loose	YES	VB	YES-LEAVE	Dog-Adult	NM	2	3	3	3	2022
IDS194	F	NM	NM	NM	NM	NM	NM	YES	NM	NM	YES	NM	NM	NM	NM	YES	YES	YES	NM	rehome	NO	Shepherdtype	male	neutered	NM	NO	NM	NM	NM	NM	NM	NM	NM	NM	NM	NM	NO	Loose	NO	VB	NO	Adult	Adult-Dog	12	1	3	1	2022
IDS195	F	NM	NM	NM	NM	NM	NM	YES	NM	NM	YES	NM	NM	NM	NM	YES	YES	YES	NM	rehome	NO	Shepherdtype	female	NM	2	NO	NM	NM	NM	NM	NM	NM	NM	NM	NM	NM	NO	Loose	NO	VB	NO	Adult	Adult-Dog	12	1	3	1	2022
IDS196	F	NM	NM	NM	NM	NM	NM	YES	NM	NM	YES	NM	NM	NM	NM	YES	YES	YES	NM	rehome	NO	Shepherdtype	female	NM	2	NO	NM	NM	NM	NM	NM	NM	NM	NM	NM	NM	NO	Loose	NO	VB	NO	Adult	Adult-Dog	12	1	3	1	2022
IDS197	F	NM	NM	NM	NM	NM	NM	YES	NM	NM	YES	NM	NM	NM	NM	YES	YES	YES	NM	rehome	NO	Shepherdtype	female	NM	2	NO	NM	NM	NM	NM	NM	NM	NM	NM	NM	NM	NO	Loose	NO	VB	NO	Adult	Adult-Dog	12	1	3	1	2022
IDS198	M	NM	NM	NM	NM	NM	YES	NM	NM	NM	NM	NM	NM	NM	NM	NM	NM	YES	NM	network	NM	Pitbulltype	male	intact	1	NO	NM	NM	NM	NM	NM	NM	NM	NM	YES	YES	NO	Loose	YES	CO	YES-STAY	Adult	NM	1	3	3	0	2022
IDS199	M	YES	NM	YES	YES	NM	NM	NM	NM	NM	NM	NM	NM	NM	NM	NM	NM	YES	NM	NM	NM	Pitbulltype	male	intact	2	NO	NM	NM	NM	NM	NM	NM	NM	NM	NM	NM	NO	Loose	NO	CO	NO	Dog-Adult	Dog	3	2	1	3	2022
IDS200	M	NM	NM	NM	NM	NM	NM	YES	NM	NM	NM	NM	NM	NM	NM	YES	NM	NM	NM	NM	NM	Pitbulltype	male	intact	4	NO	NM	YES	NM	NM	NM	NM	NM	NM	NM	NM	YES	NM	NM	CO	NM	Dog	NM	NM	1	0	3	2022
IDS201	F	NM	NM	NM	NM	NM	NM	NM	NM	NM	NM	NM	NM	NM	NM	NM	NM	NM	NM	NM	NM	Cross Shepherd-Husky	male	intact	3	NO	NM	NM	NM	NM	NM	NM	YES	24/7 - kennel; chain	YES	NM	NO	Loose	NO	LAC	NO	Child	NM	1	1	1	0	2022
IDS202	F	NM	NM	NM	NM	NM	NM	NM	NM	NM	YES	NM	NM	NM	NM	NM	NM	YES	NM	NM	NM	Pitbulltype	male	intact	5	NO	NM	NM	NM	NM	NM	NM	NM	NM	NM	NM	NO	Loose	NO	VB	NO	Cat	NM	2	1	0	3	2022
IDS203	M	YES	NM	NM	NM	NM	NM	NM	NM	NM	YES	YES	NM	YES	NM	NM	YES	NM	NM	NM	NM	Pitbulltype	male	intact	4	NO	NM	NM	NM	NM	NM	NM	NM	NM	YES	YES	NO	Leash	YES	DEN	NO	Adult	Adult	7	2	1	0	2022
IDS204	M	NM	NM	NM	NM	NM	NM	NM	NM	NM	NM	NM	NM	NM	NM	YES	YES	NM	NM	NM	NM	Pitbulltype	male	intact	5	NO	NM	NM	YES	NM	NM	NM	YES	24/7 - guarding of business/own premises	NM	NM	NO	Loose	NO	LAC	NO	Dog-Adult	Animals	2	3	3	3	2022
IDS205	M	NM	NM	NM	NM	NM	NM	NM	NM	NM	NM	NM	NM	NM	NM	YES	YES	NM	NM	NM	NM	Pitbulltype	female	NM	5	NO	NM	NM	YES	NM	NM	NM	YES	24/7 - guarding of business/own premises	NM	NM	YES	Loose	NO	LAC	NO	Dog-Adult	Animals	2	3	3	3	2022
IDS206	NM	NM	NM	NM	NM	NM	NM	NM	NM	NM	NM	NM	NM	NM	NM	NM	NM	NM	NM	rehome	NM	Pitbulltype	male	intact	NM	NO	NM	NM	NM	NM	NM	NM	NM	NM	NM	NM	NO	Loose	NO	OTHER	NO	Dog-Adult	NM	1	2	3	3	2022
IDS207	M	NM	NM	NM	NM	NM	NM	NM	NM	NM	NM	NM	NM	NM	NM	NM	YES	NM	NM	6wks pup	YES	Rottweiler	male	intact	2	NO	NM	NM	NM	NM	NM	NM	NM	NM	NM	NM	NO	Loose	YES	CO	YES-LEAVE	Adult	NM	1	1	3	0	2022
IDS208	M	NM	NM	NM	NM	NM	NM	NM	NM	NM	NM	NM	NM	NM	NM	YES	YES	YES	NM	NM	NM	Pitbulltype	male	intact	6	NO	NM	NM	NM	NM	NM	NM	NM	NM	YES	YES	NO	Loose	NO	LAC	NO	Dog	Dog	2	1	0	3	2022
IDS209	F	NM	NM	NM	NM	NM	NM	NM	NM	NM	NM	NM	NM	NM	NM	NM	NM	YES	NM	NM	NM	Pitbulltype	male	NM	1	NO	YES	NM	NM	NM	NM	NM	YES	24/7 - bench	YES	NM	NO	Loose	YES	LAC	NO	Dog	NM	1	1	0	3	2022
IDS210	M	NM	NM	NM	NM	NM	NM	NM	NM	NM	NM	NM	NM	YES	NM	NM	NM	NM	NM	network	NM	Pitbulltype	female	intact	3	NO	NM	NM	NM	NM	NM	NM	YES	24/7 - bench	NM	NM	NO	Pulled loose	YES	NM	NM	Dog	Dog-Adult	2	1	0	3	2022
IDS211	M	NM	NM	NM	NM	NM	NM	NM	NM	NM	YES	NM	NM	YES	NM	NM	YES	NM	NM	NM	NM	Rottweiler	male	NM	NM	NO	NM	NM	NM	NM	NM	NM	NM	NM	YES	NM	NO	Loose	YES	LAC	NO	Dog	Dog-Adult	4	1	0	3	2022
IDS212	M_F	NM	NM	NM	NM	NM	NM	NM	NM	NM	NM	NM	NM	NM	NM	NM	NM	YES	NM	NM	NM	Pitbulltype	male	NM	7	NO	NM	NM	NM	NM	NM	NM	NM	NM	NM	NM	NO	Pulled loose	NO	LAC	NO	Dog-Adult	NM	1	2	3	2	2022
IDS213	F	NM	NM	NM	NM	NM	NM	NM	NM	NM	NM	NM	NM	NM	NM	NM	NM	NM	NM	rehome	NM	Pitbulltype	male	NM	5	NO	NM	NM	NM	NM	NM	NM	NM	NM	NM	NM	NO	Leash	YES	OTHER	NA	Adult	NM	1	1	2	0	2022
IDS214	M	NM	NM	NM	NM	NM	NM	NM	NM	NM	NM	NM	NM	YES	NM	YES	NM	NM	NM	NM	NM	Shepherdtype	male	NM	8	NO	NM	NM	NM	NM	NM	NM	NM	NM	NM	NM	NO	Loose	YES	NM	NM	Dog	NM	1	1	0	2	2022
IDS215	M	YES	NM	NM	YES	NM	NM	NM	NM	NM	YES	YES	NM	YES	NM	YES	NM	YES	NM	NM	NM	Pitbulltype	female	NM	NM	NO	NM	NM	NM	NM	NM	NM	NM	NM	NM	NM	NO	Loose	NO	LAC	NO	Adult	Dog-Adult	2	1	1	0	2022
